# Supplementary material for: Differential Selection for Survival and for Growth in Adaptive Laboratory Evolution Experiments With Benzalkonium Chloride
Source: Evol Appl. 2024 Oct 12;17(10):e70017. doi: 10.1111/eva.70017 (PMC11470201; doi:10.1111/eva.70017)
Supplement: Supplementary file 2 — Data S2. [file EVA-17-e70017-s001.xlsx]

## Sheet: All Mutations
Condition	Lineage	Control lineage?	Mutation frequency	Gene name(s)	Gene promoter	Genome position	Mutation category	codon_ref_seq	codon_new_seq	Gene position	Gene product
P	1	FALSE	0.0510087	ydbA		1465719	snp_pseudogene			pseudogene (1104/2518 nt)	putative outer membrane protein, N-terminal fragment
P	1	FALSE	0.0510368	rsxC		1708068	snp_synonymous	GCC	GCG	1926	SoxR [2Fe-2S] reducing system protein RsxC
P	1	FALSE	0.0525842	hrpB/mrcB	mrcB	164594	snp_intergenic			intergenic (+60/-136)	putative ATP-dependent RNA helicase HrpB/peptidoglycan glycosyltransferase/peptidoglycan DD-transpeptidase MrcB
P	1	FALSE	0.0535793	lpxC/secM	secM	107629	snp_intergenic			intergenic (+155/-76)	UDP-3-O-acyl-N-acetylglucosamine deacetylase/SecA translation regulator
P	1	FALSE	0.055335	rsxC		1708038	snp_synonymous	GCA	GCT	1896	SoxR [2Fe-2S] reducing system protein RsxC
P	1	FALSE	0.0567255	lldD/trmL	trmL	3781131	snp_intergenic			intergenic (+114/-84)	L-lactate dehydrogenase/tRNA (cytidine/uridine-2'-O)-ribose methyltransferase
P	1	FALSE	0.0570583	ychS		1286017	snp_nonsynonymous	AAG	GAG	85	putative uncharacterized protein YchS
P	1	FALSE	0.0631046	ygfF/gcvP		3046068	snp_intergenic			intergenic (-167/+100)	putative NAD(P)-binding oxidoreductase with NAD(P)-binding Rossmann-fold domain/glycine decarboxylase
P	1	FALSE	0.065341	frlR/yhfS	yhfS	3504880	snp_intergenic			intergenic (+97/+55)	putative DNA-binding transcriptional regulator FrlR/putative aminotransferase YhfS
P	1	FALSE	0.0655866	yihR/yihS	yihR	4070446	snp_intergenic			intergenic (-45/+69)	putative aldose 1-epimerase YihR/sulfoquinovose isomerase
P	1	FALSE	0.0684328	lldD/trmL	trmL	3781078	snp_intergenic			intergenic (+61/-137)	L-lactate dehydrogenase/tRNA (cytidine/uridine-2'-O)-ribose methyltransferase
P	1	FALSE	0.0697112	yihR/yihS	yihR	4070464	snp_intergenic			intergenic (-63/+51)	putative aldose 1-epimerase YihR/sulfoquinovose isomerase
P	1	FALSE	0.072804	ychS/rttR	rttR	1286265	snp_intergenic			intergenic (+57/+25)	putative uncharacterized protein YchS/small RNA RttR
P	1	FALSE	0.0770512	xylB		3728125	snp_nonsynonymous	TAC	TCC	1247	xylulokinase
P	1	FALSE	0.0850077	zntA/tusA	tusA	3608703	snp_intergenic			intergenic (+54/+48)	Zn(2(+))/Cd(2(+))/Pb(2(+)) exporting P-type ATPase/sulfur transfer protein TusA
P	1	FALSE	0.109006	rsxC		1708029	snp_synonymous	CGT	CGA	1887	SoxR [2Fe-2S] reducing system protein RsxC
P	1	FALSE	0.117031	lldD/trmL	trmL	3781100	snp_intergenic			intergenic (+83/-115)	L-lactate dehydrogenase/tRNA (cytidine/uridine-2'-O)-ribose methyltransferase
P	1	FALSE	0.125132	lldD/trmL	trmL	3781106	snp_intergenic			intergenic (+89/-109)	L-lactate dehydrogenase/tRNA (cytidine/uridine-2'-O)-ribose methyltransferase
P	1	FALSE	0.130085	hrpB/mrcB	mrcB	164581	snp_intergenic			intergenic (+47/-149)	putative ATP-dependent RNA helicase HrpB/peptidoglycan glycosyltransferase/peptidoglycan DD-transpeptidase MrcB
P	1	FALSE	0.130322	yihR/yihS	yihR	4070471	snp_intergenic			intergenic (-70/+44)	putative aldose 1-epimerase YihR/sulfoquinovose isomerase
P	1	FALSE	0.142193	lldD/trmL	trmL	3781158	snp_intergenic			intergenic (+141/-57)	L-lactate dehydrogenase/tRNA (cytidine/uridine-2'-O)-ribose methyltransferase
P	1	FALSE	0.213157	hrpB/mrcB	mrcB	164613	snp_intergenic			intergenic (+79/-117)	putative ATP-dependent RNA helicase HrpB/peptidoglycan glycosyltransferase/peptidoglycan DD-transpeptidase MrcB
P	1	FALSE	1	ymdE–[pyrC]		1094727	large_deletion				ymdE,ycdU,serX,ghrA,ycdX,ycdY,ycdZ,csgG,csgF,csgE,csgD,csgB,csgA,csgC,ymdA,ymdB,clsC,opgC,opgG,opgH,yceK,msyB,mdtG,lpxL,yceA,yceI,yceJ,yceO,solA,bssS,dinI,[pyrC]
P	1	FALSE	1	lpxM/mepM	lpxM	1939467	snp_intergenic			intergenic (-50/+70)	myristoyl-acyl carrier protein-dependent acyltransferase/peptidoglycan DD-endopeptidase MepM
P	2	FALSE	0.0501561	rsxC		1707933	snp_synonymous	CGT	CGA	1791	SoxR [2Fe-2S] reducing system protein RsxC
P	2	FALSE	0.0517025	ybaT		511876	snp_nonsynonymous	ATG	AGG	77	putative transporter YbaT
P	2	FALSE	0.0517406	ydbA		1465656	snp_pseudogene			pseudogene (1041/2518 nt)	putative outer membrane protein, N-terminal fragment
P	2	FALSE	0.0517502	codA/cynR	cynR	357002	snp_intergenic			intergenic (+324/+13)	cytosine/isoguanine deaminase/DNA-binding transcriptional dual regulator CynR
P	2	FALSE	0.0525088	hrpB/mrcB	mrcB	164653	snp_intergenic			intergenic (+119/-77)	putative ATP-dependent RNA helicase HrpB/peptidoglycan glycosyltransferase/peptidoglycan DD-transpeptidase MrcB
P	2	FALSE	0.0542169	metW/metV	metV	2947584	snp_intergenic			intergenic (+11/-23)	tRNA-Met/tRNA-Met
P	2	FALSE	0.0553269	ydbA		1465659	snp_pseudogene			pseudogene (1044/2518 nt)	putative outer membrane protein, N-terminal fragment
P	2	FALSE	0.0554757	lysO/aqpZ		914439	snp_intergenic			intergenic (-358/+137)	L-lysine exporter/water channel AqpZ
P	2	FALSE	0.0560579	lldD/trmL	trmL	3781052	snp_intergenic			intergenic (+35/-163)	L-lactate dehydrogenase/tRNA (cytidine/uridine-2'-O)-ribose methyltransferase
P	2	FALSE	0.0562711	rlmF		842426	snp_nonsynonymous	GCC	TCC	871	23S rRNA m(6)A1618 methyltransferase
P	2	FALSE	0.057528	ydjY		1833654	snp_synonymous	GCA	GCT	315	4Fe-4S ferredoxin-type domain-containing protein YdjY
P	2	FALSE	0.061028	lldD/trmL	trmL	3781072	snp_intergenic			intergenic (+55/-143)	L-lactate dehydrogenase/tRNA (cytidine/uridine-2'-O)-ribose methyltransferase
P	2	FALSE	0.0615582	rsxC		1708029	snp_synonymous	CGT	CGA	1887	SoxR [2Fe-2S] reducing system protein RsxC
P	2	FALSE	0.06252	frmR/yaiO	frmR	379215	snp_intergenic			intergenic (-110/+78)	DNA-binding transcriptional repressor FrmR/outer membrane protein YaiO
P	2	FALSE	0.0648098	ychS/rttR	rttR	1286261	snp_intergenic			intergenic (+53/+29)	putative uncharacterized protein YchS/small RNA RttR
P	2	FALSE	0.0651913	lldD/trmL	trmL	3781131	snp_intergenic			intergenic (+114/-84)	L-lactate dehydrogenase/tRNA (cytidine/uridine-2'-O)-ribose methyltransferase
P	2	FALSE	0.0652695	xylB		3728139	snp_synonymous	GGT	GGA	1233	xylulokinase
P	2	FALSE	0.0652728	rsxC		1708038	snp_synonymous	GCA	GCT	1896	SoxR [2Fe-2S] reducing system protein RsxC
P	2	FALSE	0.0680761	eco/mqo	mqo	2303873	snp_intergenic			intergenic (+256/+459)	serine protease inhibitor ecotin/malate:quinone oxidoreductase
P	2	FALSE	0.0693655	codA/cynR	cynR	356999	snp_intergenic			intergenic (+321/+16)	cytosine/isoguanine deaminase/DNA-binding transcriptional dual regulator CynR
P	2	FALSE	0.069664	lldD/trmL	trmL	3781106	snp_intergenic			intergenic (+89/-109)	L-lactate dehydrogenase/tRNA (cytidine/uridine-2'-O)-ribose methyltransferase
P	2	FALSE	0.0728874	xylB		3728125	snp_nonsynonymous	TAC	TCC	1247	xylulokinase
P	2	FALSE	0.0733819	ychS		1286189	snp_nonsynonymous	GAC	GTC	257	putative uncharacterized protein YchS
P	2	FALSE	0.0739532	metW/metV	metV	2947587	snp_intergenic			intergenic (+14/-20)	tRNA-Met/tRNA-Met
P	2	FALSE	0.0769243	eco/mqo	mqo	2303912	snp_intergenic			intergenic (+295/+420)	serine protease inhibitor ecotin/malate:quinone oxidoreductase
P	2	FALSE	0.0772347	xylB		3728109	snp_nonsynonymous	GAT	GAG	1263	xylulokinase
P	2	FALSE	0.0806746	xylB		3728144	snp_nonsynonymous	AGC	CGC	1228	xylulokinase
P	2	FALSE	0.0885162	lldD/trmL	trmL	3781100	snp_intergenic			intergenic (+83/-115)	L-lactate dehydrogenase/tRNA (cytidine/uridine-2'-O)-ribose methyltransferase
P	2	FALSE	0.0914879	xylB		3728120	snp_nonsynonymous	ACG	CCG	1252	xylulokinase
P	2	FALSE	0.114289	thiM/rcnR	thiM	2184653	snp_intergenic			intergenic (-128/+95)	hydroxyethylthiazole kinase/DNA-binding transcriptional repressor RcnR
P	2	FALSE	0.118766	lldD/trmL	trmL	3781067	snp_intergenic			intergenic (+50/-148)	L-lactate dehydrogenase/tRNA (cytidine/uridine-2'-O)-ribose methyltransferase
P	2	FALSE	0.165817	frmR/yaiO	frmR	379229	snp_intergenic			intergenic (-124/+64)	DNA-binding transcriptional repressor FrmR/outer membrane protein YaiO
P	2	FALSE	0.17127	lldD/trmL	trmL	3781158	snp_intergenic			intergenic (+141/-57)	L-lactate dehydrogenase/tRNA (cytidine/uridine-2'-O)-ribose methyltransferase
P	2	FALSE	0.189506	lldD/trmL	trmL	3781044	snp_intergenic			intergenic (+27/-171)	L-lactate dehydrogenase/tRNA (cytidine/uridine-2'-O)-ribose methyltransferase
P	2	FALSE	0.197846	hrpB/mrcB	mrcB	164581	snp_intergenic			intergenic (+47/-149)	putative ATP-dependent RNA helicase HrpB/peptidoglycan glycosyltransferase/peptidoglycan DD-transpeptidase MrcB
P	2	FALSE	1	lpxL		1115520	snp_nonsynonymous	GCG	GAG	287	lauroyl acyltransferase
P	3	FALSE	0.0508189	hrpB/mrcB	mrcB	164644	snp_intergenic			intergenic (+110/-86)	putative ATP-dependent RNA helicase HrpB/peptidoglycan glycosyltransferase/peptidoglycan DD-transpeptidase MrcB
P	3	FALSE	0.0511703	lysY/lysZ	lysZ	780478	snp_intergenic			intergenic (+32/-115)	tRNA-Lys/tRNA-Lys
P	3	FALSE	0.052537	ydbA		1465425	snp_pseudogene			pseudogene (810/2518 nt)	putative outer membrane protein, N-terminal fragment
P	3	FALSE	0.0566063	metZ/metW	metW	2947470	snp_intergenic			intergenic (+7/-27)	tRNA-Met/tRNA-Met
P	3	FALSE	0.0566316	eco/mqo	mqo	2303904	snp_intergenic			intergenic (+287/+428)	serine protease inhibitor ecotin/malate:quinone oxidoreductase
P	3	FALSE	0.0575948	rsxC		1708140	snp_nonsynonymous	AAA	AAT	1998	SoxR [2Fe-2S] reducing system protein RsxC
P	3	FALSE	0.0581298	folK		157371	snp_nonsynonymous	AAT	ACT	362	2-amino-4-hydroxy-6- hydroxymethyldihydropteridine diphosphokinase
P	3	FALSE	0.0581861	xynR/argF	xynR	288487	snp_intergenic			intergenic (-101/+38)	CP4-6 prophage; DNA-binding transcriptional repressor XynR/CP4-6 prophage; ornithine carbamoyltransferase ArgF
P	3	FALSE	0.0582371	ydbA		1465662	snp_pseudogene			pseudogene (1047/2518 nt)	putative outer membrane protein, N-terminal fragment
P	3	FALSE	0.0583	ychS		1286017	snp_nonsynonymous	AAG	GAG	85	putative uncharacterized protein YchS
P	3	FALSE	0.0591798	ychS/rttR	rttR	1286261	snp_intergenic			intergenic (+53/+29)	putative uncharacterized protein YchS/small RNA RttR
P	3	FALSE	0.0592551	eco/mqo	mqo	2303873	snp_intergenic			intergenic (+256/+459)	serine protease inhibitor ecotin/malate:quinone oxidoreductase
P	3	FALSE	0.0612626	xylB		3728125	snp_nonsynonymous	TAC	TCC	1247	xylulokinase
P	3	FALSE	0.0633774	xylB		3728109	snp_nonsynonymous	GAT	GAG	1263	xylulokinase
P	3	FALSE	0.0634851	yihR/yihS	yihR	4070464	snp_intergenic			intergenic (-63/+51)	putative aldose 1-epimerase YihR/sulfoquinovose isomerase
P	3	FALSE	0.0646195	rsxC		1708038	snp_synonymous	GCA	GCT	1896	SoxR [2Fe-2S] reducing system protein RsxC
P	3	FALSE	0.0692935	frlR/yhfS	yhfS	3504880	snp_intergenic			intergenic (+97/+55)	putative DNA-binding transcriptional regulator FrlR/putative aminotransferase YhfS
P	3	FALSE	0.0705705	frlR/yhfS	yhfS	3504898	snp_intergenic			intergenic (+115/+37)	putative DNA-binding transcriptional regulator FrlR/putative aminotransferase YhfS
P	3	FALSE	0.0708823	ygfB		3054905	snp_nonsynonymous	CAA	CAC	540	UPF0149 family protein YgfB
P	3	FALSE	0.0712509	yohP/dusC	dusC	2228414	snp_intergenic			intergenic (+125/+248)	putative membrane protein YohP/tRNA-dihydrouridine(16) synthase
P	3	FALSE	0.0739956	lldD/trmL	trmL	3781100	snp_intergenic			intergenic (+83/-115)	L-lactate dehydrogenase/tRNA (cytidine/uridine-2'-O)-ribose methyltransferase
P	3	FALSE	0.0741496	rsxC		1707933	snp_synonymous	CGT	CGA	1791	SoxR [2Fe-2S] reducing system protein RsxC
P	3	FALSE	0.0794067	ydbA		1465656	snp_pseudogene			pseudogene (1041/2518 nt)	putative outer membrane protein, N-terminal fragment
P	3	FALSE	0.0794263	hrpB/mrcB	mrcB	164649	snp_intergenic			intergenic (+115/-81)	putative ATP-dependent RNA helicase HrpB/peptidoglycan glycosyltransferase/peptidoglycan DD-transpeptidase MrcB
P	3	FALSE	0.0858879	yjfM		4412781	snp_synonymous	GTT	GTG	393	DUF1190 domain-containing protein YjfM
P	3	FALSE	0.0869808	yhfG/ppiA	yhfG	3491702	snp_intergenic			intergenic (-82/+23)	DUF2559 domain-containing protein YhfG/peptidyl-prolyl cis-trans isomerase A
P	3	FALSE	0.0875807	frmR/yaiO	frmR	379228	snp_intergenic			intergenic (-123/+65)	DNA-binding transcriptional repressor FrmR/outer membrane protein YaiO
P	3	FALSE	0.092279	lldD/trmL	trmL	3781106	snp_intergenic			intergenic (+89/-109)	L-lactate dehydrogenase/tRNA (cytidine/uridine-2'-O)-ribose methyltransferase
P	3	FALSE	0.0979257	eco/mqo	mqo	2303912	snp_intergenic			intergenic (+295/+420)	serine protease inhibitor ecotin/malate:quinone oxidoreductase
P	3	FALSE	0.116063	rsxC		1708029	snp_synonymous	CGT	CGA	1887	SoxR [2Fe-2S] reducing system protein RsxC
P	3	FALSE	0.131152	lldD/trmL	trmL	3781158	snp_intergenic			intergenic (+141/-57)	L-lactate dehydrogenase/tRNA (cytidine/uridine-2'-O)-ribose methyltransferase
P	3	FALSE	0.145144	alx/sstT	sstT	3239612	snp_intergenic			intergenic (+67/-332)	putative membrane-bound redox modulator Alx/serine/threonine:Na(+) symporter
P	3	FALSE	0.170247	hrpB/mrcB	mrcB	164581	snp_intergenic			intergenic (+47/-149)	putative ATP-dependent RNA helicase HrpB/peptidoglycan glycosyltransferase/peptidoglycan DD-transpeptidase MrcB
P	3	FALSE	1	rssB		1289634	snp_nonsynonymous	TGT	CGT	169	regulator of RpoS
P	3	FALSE	1	lpxM		1938693	snp_nonsynonymous	GCG	GAG	725	myristoyl-acyl carrier protein-dependent acyltransferase
P	4	FALSE	0.0537009	ychS		1286055	snp_synonymous	GCT	GCA	123	putative uncharacterized protein YchS
P	4	FALSE	0.0546937	eco/mqo	mqo	2303747	snp_intergenic			intergenic (+130/+585)	serine protease inhibitor ecotin/malate:quinone oxidoreductase
P	4	FALSE	0.0594282	xylB		3728109	snp_nonsynonymous	GAT	GAG	1263	xylulokinase
P	4	FALSE	0.0597434	lldD/trmL	trmL	3781052	snp_intergenic			intergenic (+35/-163)	L-lactate dehydrogenase/tRNA (cytidine/uridine-2'-O)-ribose methyltransferase
P	4	FALSE	0.0607805	eco/mqo	mqo	2303912	snp_intergenic			intergenic (+295/+420)	serine protease inhibitor ecotin/malate:quinone oxidoreductase
P	4	FALSE	0.0610151	xynR/argF	xynR	288504	snp_intergenic			intergenic (-118/+21)	CP4-6 prophage; DNA-binding transcriptional repressor XynR/CP4-6 prophage; ornithine carbamoyltransferase ArgF
P	4	FALSE	0.0620985	lysY/lysZ	lysZ	780478	snp_intergenic			intergenic (+32/-115)	tRNA-Lys/tRNA-Lys
P	4	FALSE	0.0678239	ilvC/ppiC	ppiC	3959457	snp_intergenic			intergenic (+12/+75)	ketol-acid reductoisomerase (NADP(+))/peptidyl-prolyl cis-trans isomerase C
P	4	FALSE	0.0714955	ydbA		1465656	snp_pseudogene			pseudogene (1041/2518 nt)	putative outer membrane protein, N-terminal fragment
P	4	FALSE	0.0727229	yedE		2007922	snp_nonsynonymous	ATT	AGT	422	putative selenium transporter YedE
P	4	FALSE	0.07793	yihR/yihS	yihR	4070464	snp_intergenic			intergenic (-63/+51)	putative aldose 1-epimerase YihR/sulfoquinovose isomerase
P	4	FALSE	0.0797911	lldD/trmL	trmL	3781072	snp_intergenic			intergenic (+55/-143)	L-lactate dehydrogenase/tRNA (cytidine/uridine-2'-O)-ribose methyltransferase
P	4	FALSE	0.0805531	lldD/trmL	trmL	3781078	snp_intergenic			intergenic (+61/-137)	L-lactate dehydrogenase/tRNA (cytidine/uridine-2'-O)-ribose methyltransferase
P	4	FALSE	0.085371	rsxC		1708029	snp_synonymous	CGT	CGA	1887	SoxR [2Fe-2S] reducing system protein RsxC
P	4	FALSE	0.0854836	lldD/trmL	trmL	3781100	snp_intergenic			intergenic (+83/-115)	L-lactate dehydrogenase/tRNA (cytidine/uridine-2'-O)-ribose methyltransferase
P	4	FALSE	0.0856929	ilvC/ppiC	ppiC	3959501	snp_intergenic			intergenic (+56/+31)	ketol-acid reductoisomerase (NADP(+))/peptidyl-prolyl cis-trans isomerase C
P	4	FALSE	0.0861416	lldD/trmL	trmL	3781022	snp_intergenic			intergenic (+5/-193)	L-lactate dehydrogenase/tRNA (cytidine/uridine-2'-O)-ribose methyltransferase
P	4	FALSE	0.087604	hrpB/mrcB	mrcB	164594	snp_intergenic			intergenic (+60/-136)	putative ATP-dependent RNA helicase HrpB/peptidoglycan glycosyltransferase/peptidoglycan DD-transpeptidase MrcB
P	4	FALSE	0.0975604	lldD/trmL	trmL	3781106	snp_intergenic			intergenic (+89/-109)	L-lactate dehydrogenase/tRNA (cytidine/uridine-2'-O)-ribose methyltransferase
P	4	FALSE	0.110044	yjfM		4412781	snp_synonymous	GTT	GTG	393	DUF1190 domain-containing protein YjfM
P	4	FALSE	0.121986	lldD/trmL	trmL	3781088	snp_intergenic			intergenic (+71/-127)	L-lactate dehydrogenase/tRNA (cytidine/uridine-2'-O)-ribose methyltransferase
P	4	FALSE	0.129565	lldD/trmL	trmL	3781067	snp_intergenic			intergenic (+50/-148)	L-lactate dehydrogenase/tRNA (cytidine/uridine-2'-O)-ribose methyltransferase
P	4	FALSE	0.129678	hrpB/mrcB	mrcB	164581	snp_intergenic			intergenic (+47/-149)	putative ATP-dependent RNA helicase HrpB/peptidoglycan glycosyltransferase/peptidoglycan DD-transpeptidase MrcB
P	4	FALSE	0.138532	lldD/trmL	trmL	3781092	snp_intergenic			intergenic (+75/-123)	L-lactate dehydrogenase/tRNA (cytidine/uridine-2'-O)-ribose methyltransferase
P	4	FALSE	0.183138	lldD/trmL	trmL	3781158	snp_intergenic			intergenic (+141/-57)	L-lactate dehydrogenase/tRNA (cytidine/uridine-2'-O)-ribose methyltransferase
P	4	FALSE	0.198606	lldD/trmL	trmL	3781050	snp_intergenic			intergenic (+33/-165)	L-lactate dehydrogenase/tRNA (cytidine/uridine-2'-O)-ribose methyltransferase
P	4	FALSE	0.74813	lpxM		1938975	snp_nonsynonymous	ATG	AGG	443	myristoyl-acyl carrier protein-dependent acyltransferase
P	4	FALSE	0.869869	rssB		1290339	snp_nonsense	CAG	TAG	874	regulator of RpoS
P	5	FALSE	0.0524206	hrpB/mrcB	mrcB	164594	snp_intergenic			intergenic (+60/-136)	putative ATP-dependent RNA helicase HrpB/peptidoglycan glycosyltransferase/peptidoglycan DD-transpeptidase MrcB
P	5	FALSE	0.0537696	malZ		422763	snp_nonsynonymous	CTG	CGG	1022	maltodextrin glucosidase
P	5	FALSE	0.0539999	xylB		3728109	snp_nonsynonymous	GAT	GAG	1263	xylulokinase
P	5	FALSE	0.062984	ychS/rttR	rttR	1286261	snp_intergenic			intergenic (+53/+29)	putative uncharacterized protein YchS/small RNA RttR
P	5	FALSE	0.0661154	xylB		3728120	snp_nonsynonymous	ACG	CCG	1252	xylulokinase
P	5	FALSE	0.070519	rsxC		1708029	snp_synonymous	CGT	CGA	1887	SoxR [2Fe-2S] reducing system protein RsxC
P	5	FALSE	0.0730457	frmR/yaiO	frmR	379235	snp_intergenic			intergenic (-130/+58)	DNA-binding transcriptional repressor FrmR/outer membrane protein YaiO
P	5	FALSE	0.0752249	lldD/trmL	trmL	3781144	snp_intergenic			intergenic (+127/-71)	L-lactate dehydrogenase/tRNA (cytidine/uridine-2'-O)-ribose methyltransferase
P	5	FALSE	0.0812907	frlR/yhfS	yhfS	3504880	snp_intergenic			intergenic (+97/+55)	putative DNA-binding transcriptional regulator FrlR/putative aminotransferase YhfS
P	5	FALSE	0.0875678	xylB		3728144	snp_nonsynonymous	AGC	CGC	1228	xylulokinase
P	5	FALSE	0.0886211	frmR/yaiO	frmR	379228	snp_intergenic			intergenic (-123/+65)	DNA-binding transcriptional repressor FrmR/outer membrane protein YaiO
P	5	FALSE	0.0926485	lldD/trmL	trmL	3781088	snp_intergenic			intergenic (+71/-127)	L-lactate dehydrogenase/tRNA (cytidine/uridine-2'-O)-ribose methyltransferase
P	5	FALSE	0.0986342	xylB		3728125	snp_nonsynonymous	TAC	TCC	1247	xylulokinase
P	5	FALSE	0.116929	lldD/trmL	trmL	3781100	snp_intergenic			intergenic (+83/-115)	L-lactate dehydrogenase/tRNA (cytidine/uridine-2'-O)-ribose methyltransferase
P	5	FALSE	0.135699	lldD/trmL	trmL	3781106	snp_intergenic			intergenic (+89/-109)	L-lactate dehydrogenase/tRNA (cytidine/uridine-2'-O)-ribose methyltransferase
P	5	FALSE	0.1603	hrpB/mrcB	mrcB	164581	snp_intergenic			intergenic (+47/-149)	putative ATP-dependent RNA helicase HrpB/peptidoglycan glycosyltransferase/peptidoglycan DD-transpeptidase MrcB
P	5	FALSE	0.911429	opgC/opgG		1108517	mobile_element_insertion			intergenic (-352/-34)	protein required for succinyl modification of osmoregulated periplasmic glucans/osmoregulated periplasmic glucans (OPGs) biosynthesis protein G
P	5	FALSE	0.914877	lpxM		1938799	snp_nonsynonymous	TTA	ATA	619	myristoyl-acyl carrier protein-dependent acyltransferase
P	6	FALSE	0.0503693	fepB/entC	fepB	623822	snp_intergenic			intergenic (-88/-287)	ferric enterobactin ABC transporter periplasmic binding protein/isochorismate synthase EntC
P	6	FALSE	0.051753	malZ		422763	snp_nonsynonymous	CTG	CGG	1022	maltodextrin glucosidase
P	6	FALSE	0.0571814	rsxC		1708029	snp_synonymous	CGT	CGA	1887	SoxR [2Fe-2S] reducing system protein RsxC
P	6	FALSE	0.0587687	rsxC		1707933	snp_synonymous	CGT	CGA	1791	SoxR [2Fe-2S] reducing system protein RsxC
P	6	FALSE	0.0596209	xylB		3728125	snp_nonsynonymous	TAC	TCC	1247	xylulokinase
P	6	FALSE	0.059866	ygfB		3054905	snp_nonsynonymous	CAA	CAC	540	UPF0149 family protein YgfB
P	6	FALSE	0.0610662	lldD/trmL	trmL	3781072	snp_intergenic			intergenic (+55/-143)	L-lactate dehydrogenase/tRNA (cytidine/uridine-2'-O)-ribose methyltransferase
P	6	FALSE	0.061564	xylB		3728120	snp_nonsynonymous	ACG	CCG	1252	xylulokinase
P	6	FALSE	0.0640407	lldD/trmL	trmL	3781022	snp_intergenic			intergenic (+5/-193)	L-lactate dehydrogenase/tRNA (cytidine/uridine-2'-O)-ribose methyltransferase
P	6	FALSE	0.0640979	ilvC/ppiC	ppiC	3959509	snp_intergenic			intergenic (+64/+23)	ketol-acid reductoisomerase (NADP(+))/peptidyl-prolyl cis-trans isomerase C
P	6	FALSE	0.0656567	rsxC		1708038	snp_synonymous	GCA	GCT	1896	SoxR [2Fe-2S] reducing system protein RsxC
P	6	FALSE	0.0663533	ydbA		1465425	snp_pseudogene			pseudogene (810/2518 nt)	putative outer membrane protein, N-terminal fragment
P	6	FALSE	0.066422	eco/mqo	mqo	2303912	snp_intergenic			intergenic (+295/+420)	serine protease inhibitor ecotin/malate:quinone oxidoreductase
P	6	FALSE	0.0665636	hrpB/mrcB	mrcB	164594	snp_intergenic			intergenic (+60/-136)	putative ATP-dependent RNA helicase HrpB/peptidoglycan glycosyltransferase/peptidoglycan DD-transpeptidase MrcB
P	6	FALSE	0.0677071	acpP/fabF	fabF	1151113	snp_intergenic			intergenic (+38/-50)	acyl carrier protein/beta-ketoacyl-[acyl carrier protein] synthase II
P	6	FALSE	0.0701299	ilvC/ppiC	ppiC	3959515	snp_intergenic			intergenic (+70/+17)	ketol-acid reductoisomerase (NADP(+))/peptidyl-prolyl cis-trans isomerase C
P	6	FALSE	0.0729566	alx/sstT	sstT	3239583	snp_intergenic			intergenic (+38/-361)	putative membrane-bound redox modulator Alx/serine/threonine:Na(+) symporter
P	6	FALSE	0.0788918	xylB		3728109	snp_nonsynonymous	GAT	GAG	1263	xylulokinase
P	6	FALSE	0.0909834	frmR/yaiO	frmR	379228	snp_intergenic			intergenic (-123/+65)	DNA-binding transcriptional repressor FrmR/outer membrane protein YaiO
P	6	FALSE	0.104031	lldD/trmL	trmL	3781100	snp_intergenic			intergenic (+83/-115)	L-lactate dehydrogenase/tRNA (cytidine/uridine-2'-O)-ribose methyltransferase
P	6	FALSE	0.114116	lldD/trmL	trmL	3781106	snp_intergenic			intergenic (+89/-109)	L-lactate dehydrogenase/tRNA (cytidine/uridine-2'-O)-ribose methyltransferase
P	6	FALSE	0.115862	lldD/trmL	trmL	3781131	snp_intergenic			intergenic (+114/-84)	L-lactate dehydrogenase/tRNA (cytidine/uridine-2'-O)-ribose methyltransferase
P	6	FALSE	0.130289	lldD/trmL	trmL	3781152	snp_intergenic			intergenic (+135/-63)	L-lactate dehydrogenase/tRNA (cytidine/uridine-2'-O)-ribose methyltransferase
P	6	FALSE	0.166796	hrpB/mrcB	mrcB	164581	snp_intergenic			intergenic (+47/-149)	putative ATP-dependent RNA helicase HrpB/peptidoglycan glycosyltransferase/peptidoglycan DD-transpeptidase MrcB
P	6	FALSE	0.203516	lldD/trmL	trmL	3781158	snp_intergenic			intergenic (+141/-57)	L-lactate dehydrogenase/tRNA (cytidine/uridine-2'-O)-ribose methyltransferase
P	6	FALSE	0.213215	lpxM		1938865	snp_nonsynonymous	CAT	TAT	553	myristoyl-acyl carrier protein-dependent acyltransferase
P	6	FALSE	0.223085	rssB		1290377	small_indel			coding (912/1014 nt)	regulator of RpoS
P	6	FALSE	0.262424	lpxL		1114888	snp_nonsynonymous	TAA	GAA	919	lauroyl acyltransferase
P	6	FALSE	0.375972	opgH		1111909	small_indel			coding (1823/2544 nt)	osmoregulated periplasmic glucans (OPGs) biosynthesis protein H
P	6	FALSE	0.37858	opgH		1111908	small_indel			coding (1822/2544 nt)	osmoregulated periplasmic glucans (OPGs) biosynthesis protein H
P	6	FALSE	0.505646	lpxM		1938526	snp_nonsynonymous	TGG	GGG	892	myristoyl-acyl carrier protein-dependent acyltransferase
P	1	TRUE	0.050169	lldD/trmL	trmL	3781078	snp_intergenic			intergenic (+61/-137)	L-lactate dehydrogenase/tRNA (cytidine/uridine-2'-O)-ribose methyltransferase
P	1	TRUE	0.0514193	frmR/yaiO	frmR	379235	snp_intergenic			intergenic (-130/+58)	DNA-binding transcriptional repressor FrmR/outer membrane protein YaiO
P	1	TRUE	0.051919	eco/mqo	mqo	2303873	snp_intergenic			intergenic (+256/+459)	serine protease inhibitor ecotin/malate:quinone oxidoreductase
P	1	TRUE	0.0543756	ychS		1286207	snp_nonsynonymous	TAG	TTG	275	putative uncharacterized protein YchS
P	1	TRUE	0.0567255	rsxC		1708029	snp_synonymous	CGT	CGA	1887	SoxR [2Fe-2S] reducing system protein RsxC
P	1	TRUE	0.0589743	rsxC		1707933	snp_synonymous	CGT	CGA	1791	SoxR [2Fe-2S] reducing system protein RsxC
P	1	TRUE	0.0590382	xylB		3728120	snp_nonsynonymous	ACG	CCG	1252	xylulokinase
P	1	TRUE	0.059545	xylB		3728109	snp_nonsynonymous	GAT	GAG	1263	xylulokinase
P	1	TRUE	0.0619788	lldD/trmL	trmL	3781100	snp_intergenic			intergenic (+83/-115)	L-lactate dehydrogenase/tRNA (cytidine/uridine-2'-O)-ribose methyltransferase
P	1	TRUE	0.0620408	frmR/yaiO	frmR	379228	snp_intergenic			intergenic (-123/+65)	DNA-binding transcriptional repressor FrmR/outer membrane protein YaiO
P	1	TRUE	0.0634103	hrpB/mrcB	mrcB	164594	snp_intergenic			intergenic (+60/-136)	putative ATP-dependent RNA helicase HrpB/peptidoglycan glycosyltransferase/peptidoglycan DD-transpeptidase MrcB
P	1	TRUE	0.0647049	metW/metV	metV	2947589	snp_intergenic			intergenic (+16/-18)	tRNA-Met/tRNA-Met
P	1	TRUE	0.066781	lldD/trmL	trmL	3781106	snp_intergenic			intergenic (+89/-109)	L-lactate dehydrogenase/tRNA (cytidine/uridine-2'-O)-ribose methyltransferase
P	1	TRUE	0.0695448	yhjC		3672689	snp_synonymous	GGT	GGG	276	putative DNA-binding transcriptional regulator YhjC
P	1	TRUE	0.0712886	ilvC/ppiC	ppiC	3959457	snp_intergenic			intergenic (+12/+75)	ketol-acid reductoisomerase (NADP(+))/peptidyl-prolyl cis-trans isomerase C
P	1	TRUE	0.0849833	frmR/yaiO	frmR	379229	snp_intergenic			intergenic (-124/+64)	DNA-binding transcriptional repressor FrmR/outer membrane protein YaiO
P	1	TRUE	0.0924387	lldD/trmL	trmL	3781067	snp_intergenic			intergenic (+50/-148)	L-lactate dehydrogenase/tRNA (cytidine/uridine-2'-O)-ribose methyltransferase
P	1	TRUE	0.0966182	lldD/trmL	trmL	3781075	snp_intergenic			intergenic (+58/-140)	L-lactate dehydrogenase/tRNA (cytidine/uridine-2'-O)-ribose methyltransferase
P	1	TRUE	0.0990849	lldD/trmL	trmL	3781138	snp_intergenic			intergenic (+121/-77)	L-lactate dehydrogenase/tRNA (cytidine/uridine-2'-O)-ribose methyltransferase
P	1	TRUE	0.142274	hrpB/mrcB	mrcB	164615	snp_intergenic			intergenic (+81/-115)	putative ATP-dependent RNA helicase HrpB/peptidoglycan glycosyltransferase/peptidoglycan DD-transpeptidase MrcB
P	1	TRUE	0.148489	hrpB/mrcB	mrcB	164581	snp_intergenic			intergenic (+47/-149)	putative ATP-dependent RNA helicase HrpB/peptidoglycan glycosyltransferase/peptidoglycan DD-transpeptidase MrcB
P	1	TRUE	0.162678	lldD/trmL	trmL	3781158	snp_intergenic			intergenic (+141/-57)	L-lactate dehydrogenase/tRNA (cytidine/uridine-2'-O)-ribose methyltransferase
P	1	TRUE	0.168123	lldD/trmL	trmL	3781038	snp_intergenic			intergenic (+21/-177)	L-lactate dehydrogenase/tRNA (cytidine/uridine-2'-O)-ribose methyltransferase
P	4	TRUE	0.0502267	ydbA		1465806	snp_pseudogene			pseudogene (1191/2518 nt)	putative outer membrane protein, N-terminal fragment
P	4	TRUE	0.0537739	ilvC/ppiC	ppiC	3959457	snp_intergenic			intergenic (+12/+75)	ketol-acid reductoisomerase (NADP(+))/peptidyl-prolyl cis-trans isomerase C
P	4	TRUE	0.054739	frmR/yaiO	frmR	379227	snp_intergenic			intergenic (-122/+66)	DNA-binding transcriptional repressor FrmR/outer membrane protein YaiO
P	4	TRUE	0.0571723	lysY/lysZ	lysZ	780478	snp_intergenic			intergenic (+32/-115)	tRNA-Lys/tRNA-Lys
P	4	TRUE	0.0578618	frmR/yaiO	frmR	379235	snp_intergenic			intergenic (-130/+58)	DNA-binding transcriptional repressor FrmR/outer membrane protein YaiO
P	4	TRUE	0.0582409	eco/mqo	mqo	2304022	snp_intergenic			intergenic (+405/+310)	serine protease inhibitor ecotin/malate:quinone oxidoreductase
P	4	TRUE	0.0590463	rsxC		1708068	snp_synonymous	GCC	GCG	1926	SoxR [2Fe-2S] reducing system protein RsxC
P	4	TRUE	0.0600395	frlR/yhfS	yhfS	3504880	snp_intergenic			intergenic (+97/+55)	putative DNA-binding transcriptional regulator FrlR/putative aminotransferase YhfS
P	4	TRUE	0.0616822	lldD/trmL	trmL	3781078	snp_intergenic			intergenic (+61/-137)	L-lactate dehydrogenase/tRNA (cytidine/uridine-2'-O)-ribose methyltransferase
P	4	TRUE	0.0656471	metW/metV	metV	2947584	snp_intergenic			intergenic (+11/-23)	tRNA-Met/tRNA-Met
P	4	TRUE	0.0665288	xanP		3828980	snp_nonsynonymous	CAA	CAC	36	xanthine:H(+) symporter XanP
P	4	TRUE	0.066844	frmR/yaiO	frmR	379236	snp_intergenic			intergenic (-131/+57)	DNA-binding transcriptional repressor FrmR/outer membrane protein YaiO
P	4	TRUE	0.0672979	eco/mqo	mqo	2303873	snp_intergenic			intergenic (+256/+459)	serine protease inhibitor ecotin/malate:quinone oxidoreductase
P	4	TRUE	0.0678253	rsxC		1708038	snp_synonymous	GCA	GCT	1896	SoxR [2Fe-2S] reducing system protein RsxC
P	4	TRUE	0.0704207	rsxC		1707933	snp_synonymous	CGT	CGA	1791	SoxR [2Fe-2S] reducing system protein RsxC
P	4	TRUE	0.0721111	xylB		3728120	snp_nonsynonymous	ACG	CCG	1252	xylulokinase
P	4	TRUE	0.0748482	acpP/fabF	fabF	1151112	snp_intergenic			intergenic (+37/-51)	acyl carrier protein/beta-ketoacyl-[acyl carrier protein] synthase II
P	4	TRUE	0.0798645	rsxC		1708029	snp_synonymous	CGT	CGA	1887	SoxR [2Fe-2S] reducing system protein RsxC
P	4	TRUE	0.0948668	xylB		3728125	snp_nonsynonymous	TAC	TCC	1247	xylulokinase
P	4	TRUE	0.0978346	lldD/trmL	trmL	3781088	snp_intergenic			intergenic (+71/-127)	L-lactate dehydrogenase/tRNA (cytidine/uridine-2'-O)-ribose methyltransferase
P	4	TRUE	0.102055	lldD/trmL	trmL	3781100	snp_intergenic			intergenic (+83/-115)	L-lactate dehydrogenase/tRNA (cytidine/uridine-2'-O)-ribose methyltransferase
P	4	TRUE	0.108013	hrpB/mrcB	mrcB	164581	snp_intergenic			intergenic (+47/-149)	putative ATP-dependent RNA helicase HrpB/peptidoglycan glycosyltransferase/peptidoglycan DD-transpeptidase MrcB
P	4	TRUE	0.128166	lldD/trmL	trmL	3781092	snp_intergenic			intergenic (+75/-123)	L-lactate dehydrogenase/tRNA (cytidine/uridine-2'-O)-ribose methyltransferase
P	4	TRUE	0.130135	lldD/trmL	trmL	3781152	snp_intergenic			intergenic (+135/-63)	L-lactate dehydrogenase/tRNA (cytidine/uridine-2'-O)-ribose methyltransferase
P	4	TRUE	0.138214	lldD/trmL	trmL	3781106	snp_intergenic			intergenic (+89/-109)	L-lactate dehydrogenase/tRNA (cytidine/uridine-2'-O)-ribose methyltransferase
P	4	TRUE	0.139646	lldD/trmL	trmL	3781138	snp_intergenic			intergenic (+121/-77)	L-lactate dehydrogenase/tRNA (cytidine/uridine-2'-O)-ribose methyltransferase
P	4	TRUE	0.185189	lldD/trmL	trmL	3781158	snp_intergenic			intergenic (+141/-57)	L-lactate dehydrogenase/tRNA (cytidine/uridine-2'-O)-ribose methyltransferase
S	1	FALSE	0.050746	lysY/lysZ	lysZ	781254	snp_intergenic			intergenic (+32/-115)	tRNA-Lys/tRNA-Lys
S	1	FALSE	0.0515156	rsxC		1708709	snp_synonymous	CGT	CGA	1791	SoxR [2Fe-2S] reducing system protein RsxC
S	1	FALSE	0.052609	frmR/yaiO	frmR	380013	small_indel			intergenic (-132/+56)	DNA-binding transcriptional repressor FrmR/outer membrane protein YaiO
S	1	FALSE	0.0535903	iscR/trmJ		2662480	snp_intergenic			intergenic (-349/+103)	DNA-binding transcriptional dual regulator IscR/tRNA Cm32/Um32 methyltransferase
S	1	FALSE	0.0540266	yhaC/rnpB	rnpB	3270101	snp_intergenic			intergenic (+499/+115)	uncharacterized protein YhaC/RNase P catalytic RNA component
S	1	FALSE	0.0540404	lldD/trmL	trmL	3781144	snp_intergenic			intergenic (+127/-71)	L-lactate dehydrogenase/tRNA (cytidine/uridine-2'-O)-ribose methyltransferase
S	1	FALSE	0.0570388	yfbS		2411248	snp_synonymous	GTC	GTA	105	putative transporter YfbS
S	1	FALSE	0.0588112	rsxC		1708844	snp_synonymous	GCC	GCG	1926	SoxR [2Fe-2S] reducing system protein RsxC
S	1	FALSE	0.061902	ydbA		1466432	snp_pseudogene			pseudogene (1041/2518 nt)	putative outer membrane protein, N-terminal fragment
S	1	FALSE	0.0665903	xanP		3828980	snp_nonsynonymous	CAA	CAC	36	xanthine:H(+) symporter XanP
S	1	FALSE	0.0680666	rsxC		1708814	snp_synonymous	GCA	GCT	1896	SoxR [2Fe-2S] reducing system protein RsxC
S	1	FALSE	0.0680742	lldD/trmL	trmL	3781100	snp_intergenic			intergenic (+83/-115)	L-lactate dehydrogenase/tRNA (cytidine/uridine-2'-O)-ribose methyltransferase
S	1	FALSE	0.0705228	eco/mqo	mqo	2304798	snp_intergenic			intergenic (+405/+310)	serine protease inhibitor ecotin/malate:quinone oxidoreductase
S	1	FALSE	0.0711203	xylB		3728125	snp_nonsynonymous	TAC	TCC	1247	xylulokinase
S	1	FALSE	0.0725212	frmR/yaiO	frmR	380011	snp_intergenic			intergenic (-130/+58)	DNA-binding transcriptional repressor FrmR/outer membrane protein YaiO
S	1	FALSE	0.0747461	gatY/fbaB	gatY	2177234	snp_intergenic			intergenic (-30/+278)	tagatose-1,6-bisphosphate aldolase 2 subunit GatY/fructose-bisphosphate aldolase class I
S	1	FALSE	0.0756526	ychS/rttR	rttR	1287041	snp_intergenic			intergenic (+57/+25)	putative uncharacterized protein YchS/small RNA RttR
S	1	FALSE	0.076786	ygfF/gcvP	ygfF	3046050	snp_intergenic			intergenic (-149/+118)	putative NAD(P)-binding oxidoreductase with NAD(P)-binding Rossmann-fold domain/glycine decarboxylase
S	1	FALSE	0.0798531	lysO/aqpZ		915220	snp_intergenic			intergenic (-363/+132)	L-lysine exporter/water channel AqpZ
S	1	FALSE	0.0810318	lldD/trmL	trmL	3781022	snp_intergenic			intergenic (+5/-193)	L-lactate dehydrogenase/tRNA (cytidine/uridine-2'-O)-ribose methyltransferase
S	1	FALSE	0.0828261	fliF		2014418	snp_nonsynonymous	AGC	ATC	1190	flagellar basal-body MS-ring and collar protein
S	1	FALSE	0.0834064	gatY/fbaB	gatY	2177245	snp_intergenic			intergenic (-41/+267)	tagatose-1,6-bisphosphate aldolase 2 subunit GatY/fructose-bisphosphate aldolase class I
S	1	FALSE	0.102789	ychS/rttR	rttR	1287037	snp_intergenic			intergenic (+53/+29)	putative uncharacterized protein YchS/small RNA RttR
S	1	FALSE	0.107008	frmR/yaiO	frmR	380004	snp_intergenic			intergenic (-123/+65)	DNA-binding transcriptional repressor FrmR/outer membrane protein YaiO
S	1	FALSE	0.124241	ilvC/ppiC	ppiC	3959501	snp_intergenic			intergenic (+56/+31)	ketol-acid reductoisomerase (NADP(+))/peptidyl-prolyl cis-trans isomerase C
S	1	FALSE	0.125134	flgB		1131228	snp_nonsense	CAA	TAA	211	flagellar basal-body rod protein FlgB
S	1	FALSE	0.133167	yidR		3869222	small_indel			coding (88/1248 nt)	DUF3748 domain-containing galacturonate catabolism protein YidR
S	1	FALSE	0.13886	lldD/trmL	trmL	3781075	snp_intergenic			intergenic (+58/-140)	L-lactate dehydrogenase/tRNA (cytidine/uridine-2'-O)-ribose methyltransferase
S	1	FALSE	0.143871	yfdI		2470427	snp_nonsynonymous	CAA	AAA	1297	CPS-53 (KpLE1) prophage; serotype specific glucosyl transferase
S	1	FALSE	0.151575	lldD/trmL	trmL	3781088	snp_intergenic			intergenic (+71/-127)	L-lactate dehydrogenase/tRNA (cytidine/uridine-2'-O)-ribose methyltransferase
S	1	FALSE	0.170734	gatY/fbaB	gatY	2177255	snp_intergenic			intergenic (-51/+257)	tagatose-1,6-bisphosphate aldolase 2 subunit GatY/fructose-bisphosphate aldolase class I
S	1	FALSE	0.199663	hrpB/mrcB	mrcB	164581	snp_intergenic			intergenic (+47/-149)	putative ATP-dependent RNA helicase HrpB/peptidoglycan glycosyltransferase/peptidoglycan DD-transpeptidase MrcB
S	1	FALSE	0.315444	lldD/trmL	trmL	3781044	snp_intergenic			intergenic (+27/-171)	L-lactate dehydrogenase/tRNA (cytidine/uridine-2'-O)-ribose methyltransferase
S	3	FALSE	0.0538917	lldD/trmL	trmL	3781150	snp_intergenic			intergenic (+133/-65)	L-lactate dehydrogenase/tRNA (cytidine/uridine-2'-O)-ribose methyltransferase
S	3	FALSE	0.0550871	iscR/trmJ		2662533	snp_intergenic			intergenic (-402/+50)	DNA-binding transcriptional dual regulator IscR/tRNA Cm32/Um32 methyltransferase
S	3	FALSE	0.0583324	lysO/aqpZ		915220	snp_intergenic			intergenic (-363/+132)	L-lysine exporter/water channel AqpZ
S	3	FALSE	0.0642858	ydbA		1466336	snp_pseudogene			pseudogene (945/2518 nt)	putative outer membrane protein, N-terminal fragment
S	3	FALSE	0.0653028	rsxC		1708814	snp_synonymous	GCA	GCT	1896	SoxR [2Fe-2S] reducing system protein RsxC
S	3	FALSE	0.0669131	iscR/trmJ		2662524	snp_intergenic			intergenic (-393/+59)	DNA-binding transcriptional dual regulator IscR/tRNA Cm32/Um32 methyltransferase
S	3	FALSE	0.0683031	lldD/trmL	trmL	3781144	snp_intergenic			intergenic (+127/-71)	L-lactate dehydrogenase/tRNA (cytidine/uridine-2'-O)-ribose methyltransferase
S	3	FALSE	0.0695777	ydbA		1466432	snp_pseudogene			pseudogene (1041/2518 nt)	putative outer membrane protein, N-terminal fragment
S	3	FALSE	0.0710964	tolA		777208	snp_nonsynonymous	AAA	AAC	867	Tol-Pal system protein TolA
S	3	FALSE	0.072371	pstB/pstA	pstB	3908514	snp_intergenic			intergenic (-148/+35)	phosphate ABC transporter ATP binding subunit/phosphate ABC transporter membrane subunit PstA
S	3	FALSE	0.0735407	ygdG/fucO	fucO	2931856	snp_intergenic			intergenic (+46/+9)	flap endonuclease/L-1,2-propanediol oxidoreductase
S	3	FALSE	0.0750656	rsxC		1708709	snp_synonymous	CGT	CGA	1791	SoxR [2Fe-2S] reducing system protein RsxC
S	3	FALSE	0.0757256	acpP/fabF	fabF	1151888	snp_intergenic			intergenic (+37/-51)	acyl carrier protein/beta-ketoacyl-[acyl carrier protein] synthase II
S	3	FALSE	0.0762196	xylB		3728125	snp_nonsynonymous	TAC	TCC	1247	xylulokinase
S	3	FALSE	0.0768533	lldD/trmL	trmL	3781126	snp_intergenic			intergenic (+109/-89)	L-lactate dehydrogenase/tRNA (cytidine/uridine-2'-O)-ribose methyltransferase
S	3	FALSE	0.0782928	tldD/yhdP	tldD	3392157	snp_intergenic			intergenic (-129/+301)	metalloprotease TldD/AsmA2 domain-containing protein
S	3	FALSE	0.0805335	lldD/trmL	trmL	3781100	snp_intergenic			intergenic (+83/-115)	L-lactate dehydrogenase/tRNA (cytidine/uridine-2'-O)-ribose methyltransferase
S	3	FALSE	0.0808253	lldD/trmL	trmL	3781138	snp_intergenic			intergenic (+121/-77)	L-lactate dehydrogenase/tRNA (cytidine/uridine-2'-O)-ribose methyltransferase
S	3	FALSE	0.0834818	eco/mqo	mqo	2304688	snp_intergenic			intergenic (+295/+420)	serine protease inhibitor ecotin/malate:quinone oxidoreductase
S	3	FALSE	0.0837412	ychS		1286965	snp_nonsynonymous	GAC	GTC	257	putative uncharacterized protein YchS
S	3	FALSE	0.0896196	yohP/dusC	dusC	2229183	snp_intergenic			intergenic (+118/+255)	putative membrane protein YohP/tRNA-dihydrouridine(16) synthase
S	3	FALSE	0.0899162	chbC		1820983	snp_nonsynonymous	GGT	TGT	232	N,N'-diacetylchitobiose-specific PTS enzyme IIC component
S	3	FALSE	0.0933022	ychS/rttR	rttR	1287041	snp_intergenic			intergenic (+57/+25)	putative uncharacterized protein YchS/small RNA RttR
S	3	FALSE	0.0992007	lldD/trmL	trmL	3781106	snp_intergenic			intergenic (+89/-109)	L-lactate dehydrogenase/tRNA (cytidine/uridine-2'-O)-ribose methyltransferase
S	3	FALSE	0.101595	rsxC		1708805	snp_synonymous	CGT	CGA	1887	SoxR [2Fe-2S] reducing system protein RsxC
S	3	FALSE	0.106358	frmR/yaiO	frmR	380004	snp_intergenic			intergenic (-123/+65)	DNA-binding transcriptional repressor FrmR/outer membrane protein YaiO
S	3	FALSE	0.110936	lldD/trmL	trmL	3781158	snp_intergenic			intergenic (+141/-57)	L-lactate dehydrogenase/tRNA (cytidine/uridine-2'-O)-ribose methyltransferase
S	3	FALSE	0.114915	gatY/fbaB	gatY	2177255	snp_intergenic			intergenic (-51/+257)	tagatose-1,6-bisphosphate aldolase 2 subunit GatY/fructose-bisphosphate aldolase class I
S	3	FALSE	0.1951	frmR/yaiO	frmR	380005	snp_intergenic			intergenic (-124/+64)	DNA-binding transcriptional repressor FrmR/outer membrane protein YaiO
S	4	FALSE	0.0536613	ydbA		1466201	snp_pseudogene			pseudogene (810/2518 nt)	putative outer membrane protein, N-terminal fragment
S	4	FALSE	0.0555954	xylB		3728144	snp_nonsynonymous	AGC	CGC	1228	xylulokinase
S	4	FALSE	0.0556297	yjdN/yjdM		4325948	snp_intergenic			intergenic (-207/+451)	conserved protein YjdN/conserved protein YjdM
S	4	FALSE	0.0576482	lysY/lysZ	lysZ	781238	snp_intergenic			intergenic (+16/-131)	tRNA-Lys/tRNA-Lys
S	4	FALSE	0.0599408	ppc/argE		4153447	snp_intergenic			intergenic (-349/+249)	phosphoenolpyruvate carboxylase/acetylornithine deacetylase
S	4	FALSE	0.0615292	yjfM		4412848	snp_synonymous	GGT	GGG	462	DUF1190 domain-containing protein YjfM
S	4	FALSE	0.0667362	pstB/pstA	pstB	3908507	snp_intergenic			intergenic (-141/+42)	phosphate ABC transporter ATP binding subunit/phosphate ABC transporter membrane subunit PstA
S	4	FALSE	0.0670166	rsxC		1708805	snp_synonymous	CGT	CGA	1887	SoxR [2Fe-2S] reducing system protein RsxC
S	4	FALSE	0.0670347	lldD/trmL	trmL	3781022	snp_intergenic			intergenic (+5/-193)	L-lactate dehydrogenase/tRNA (cytidine/uridine-2'-O)-ribose methyltransferase
S	4	FALSE	0.0683112	ydbA		1466210	snp_pseudogene			pseudogene (819/2518 nt)	putative outer membrane protein, N-terminal fragment
S	4	FALSE	0.0695238	ychS		1286965	snp_nonsynonymous	GAC	GTC	257	putative uncharacterized protein YchS
S	4	FALSE	0.0695672	lldD/trmL	trmL	3781158	snp_intergenic			intergenic (+141/-57)	L-lactate dehydrogenase/tRNA (cytidine/uridine-2'-O)-ribose methyltransferase
S	4	FALSE	0.0735512	pstB/pstA		3908526	snp_intergenic			intergenic (-160/+23)	phosphate ABC transporter ATP binding subunit/phosphate ABC transporter membrane subunit PstA
S	4	FALSE	0.087883	rsxC		1708814	snp_synonymous	GCA	GCT	1896	SoxR [2Fe-2S] reducing system protein RsxC
S	4	FALSE	0.0906687	xanP		3828980	snp_nonsynonymous	CAA	CAC	36	xanthine:H(+) symporter XanP
S	4	FALSE	0.0939398	gatY/fbaB	gatY	2177245	snp_intergenic			intergenic (-41/+267)	tagatose-1,6-bisphosphate aldolase 2 subunit GatY/fructose-bisphosphate aldolase class I
S	4	FALSE	0.11055	ygfF/gcvP	ygfF	3046050	snp_intergenic			intergenic (-149/+118)	putative NAD(P)-binding oxidoreductase with NAD(P)-binding Rossmann-fold domain/glycine decarboxylase
S	4	FALSE	0.122106	xylB		3728125	snp_nonsynonymous	TAC	TCC	1247	xylulokinase
S	4	FALSE	0.1414	gatY/fbaB	gatY	2177255	snp_intergenic			intergenic (-51/+257)	tagatose-1,6-bisphosphate aldolase 2 subunit GatY/fructose-bisphosphate aldolase class I
S	4	FALSE	0.180892	hrpB/mrcB	mrcB	164581	snp_intergenic			intergenic (+47/-149)	putative ATP-dependent RNA helicase HrpB/peptidoglycan glycosyltransferase/peptidoglycan DD-transpeptidase MrcB
S	4	FALSE	0.22047	lldD/trmL	trmL	3781050	snp_intergenic			intergenic (+33/-165)	L-lactate dehydrogenase/tRNA (cytidine/uridine-2'-O)-ribose methyltransferase
S	4	FALSE	0.222364	hrpB/mrcB	mrcB	164613	snp_intergenic			intergenic (+79/-117)	putative ATP-dependent RNA helicase HrpB/peptidoglycan glycosyltransferase/peptidoglycan DD-transpeptidase MrcB
S	4	FALSE	0.355135	fliJ		2018253	small_indel			coding (308/444 nt)	flagellar biosynthesis protein FliJ
S	4	FALSE	0.380952	cyaA		3991808	small_indel			coding (656-658/2547 nt)	adenylate cyclase
S	5	FALSE	0.0503159	yhaC/rnpB	rnpB	3270143	snp_intergenic			intergenic (+541/+73)	uncharacterized protein YhaC/RNase P catalytic RNA component
S	5	FALSE	0.0510364	xylB		3728137	snp_nonsynonymous	CAG	CCG	1235	xylulokinase
S	5	FALSE	0.0511723	xylB		3728125	snp_nonsynonymous	TAC	TCC	1247	xylulokinase
S	5	FALSE	0.0615077	ychS/rttR	rttR	1287041	snp_intergenic			intergenic (+57/+25)	putative uncharacterized protein YchS/small RNA RttR
S	5	FALSE	0.0616827	hslO		3530457	small_indel			coding (684/879 nt)	molecular chaperone Hsp33
S	5	FALSE	0.0616989	gatY/fbaB	gatY	2177245	snp_intergenic			intergenic (-41/+267)	tagatose-1,6-bisphosphate aldolase 2 subunit GatY/fructose-bisphosphate aldolase class I
S	5	FALSE	0.0649114	rarD		4004031	snp_nonsynonymous	ATG	TTG	148	putative transporter RarD
S	5	FALSE	0.0670872	lgoD		4596733	snp_synonymous	GTG	GTT	744	L-galactonate oxidoreductase
S	5	FALSE	0.0682411	lldD/trmL	trmL	3781106	snp_intergenic			intergenic (+89/-109)	L-lactate dehydrogenase/tRNA (cytidine/uridine-2'-O)-ribose methyltransferase
S	5	FALSE	0.0686107	rsxC		1708805	snp_synonymous	CGT	CGA	1887	SoxR [2Fe-2S] reducing system protein RsxC
S	5	FALSE	0.0709615	lysQ/nadA	nadA	781719	snp_intergenic			intergenic (+67/-366)	tRNA-Lys/quinolinate synthase
S	5	FALSE	0.0742126	rarD		4004035	snp_nonsynonymous	TTC	TTA	144	putative transporter RarD
S	5	FALSE	0.0774341	xanP		3828980	snp_nonsynonymous	CAA	CAC	36	xanthine:H(+) symporter XanP
S	5	FALSE	0.0775719	rsxC		1708814	snp_synonymous	GCA	GCT	1896	SoxR [2Fe-2S] reducing system protein RsxC
S	5	FALSE	0.0801563	ygfF/gcvP	ygfF	3046050	snp_intergenic			intergenic (-149/+118)	putative NAD(P)-binding oxidoreductase with NAD(P)-binding Rossmann-fold domain/glycine decarboxylase
S	5	FALSE	0.0896068	lysO/aqpZ		915220	snp_intergenic			intergenic (-363/+132)	L-lysine exporter/water channel AqpZ
S	5	FALSE	0.100906	frmR/yaiO	frmR	380012	snp_intergenic			intergenic (-131/+57)	DNA-binding transcriptional repressor FrmR/outer membrane protein YaiO
S	5	FALSE	0.113526	gsiA		868556	snp_nonsynonymous	GAT	GTT	1037	glutathione ABC transporter ATP binding subunit GsiA
S	5	FALSE	0.135035	gatY/fbaB	gatY	2177255	snp_intergenic			intergenic (-51/+257)	tagatose-1,6-bisphosphate aldolase 2 subunit GatY/fructose-bisphosphate aldolase class I
S	5	FALSE	0.136467	yfdI		2470431	snp_nonsynonymous	AGA	ATA	1301	CPS-53 (KpLE1) prophage; serotype specific glucosyl transferase
S	5	FALSE	0.146539	hrpB/mrcB	mrcB	164581	snp_intergenic			intergenic (+47/-149)	putative ATP-dependent RNA helicase HrpB/peptidoglycan glycosyltransferase/peptidoglycan DD-transpeptidase MrcB
S	5	FALSE	0.201898	crp		3486210	snp_nonsynonymous	ATT	TTT	91	DNA-binding transcriptional dual regulator CRP
S	1	TRUE	0.0558052	ppiA		3491766	snp_nonsynonymous	TCA	ACA	532	peptidyl-prolyl cis-trans isomerase A
S	1	TRUE	0.0621438	ychS/rttR	rttR	1287041	snp_intergenic			intergenic (+57/+25)	putative uncharacterized protein YchS/small RNA RttR
S	1	TRUE	0.064959	obgE		3331532	snp_nonsynonymous	AGC	CGC	223	GTPase ObgE
S	1	TRUE	0.0649848	gatY/fbaB	gatY	2177245	snp_intergenic			intergenic (-41/+267)	tagatose-1,6-bisphosphate aldolase 2 subunit GatY/fructose-bisphosphate aldolase class I
S	1	TRUE	0.065022	rsxC		1708805	snp_synonymous	CGT	CGA	1887	SoxR [2Fe-2S] reducing system protein RsxC
S	1	TRUE	0.0653114	eco/mqo	mqo	2304649	snp_intergenic			intergenic (+256/+459)	serine protease inhibitor ecotin/malate:quinone oxidoreductase
S	1	TRUE	0.0661459	yjfM		4412848	snp_synonymous	GGT	GGG	462	DUF1190 domain-containing protein YjfM
S	1	TRUE	0.0672355	xanP		3828980	snp_nonsynonymous	CAA	CAC	36	xanthine:H(+) symporter XanP
S	1	TRUE	0.0732474	lldD/trmL	trmL	3781140	snp_intergenic			intergenic (+123/-75)	L-lactate dehydrogenase/tRNA (cytidine/uridine-2'-O)-ribose methyltransferase
S	1	TRUE	0.0739951	xylB		3728125	snp_nonsynonymous	TAC	TCC	1247	xylulokinase
S	1	TRUE	0.0745306	gatY/fbaB	gatY	2177255	snp_intergenic			intergenic (-51/+257)	tagatose-1,6-bisphosphate aldolase 2 subunit GatY/fructose-bisphosphate aldolase class I
S	1	TRUE	0.0782237	ychS/rttR	rttR	1287037	snp_intergenic			intergenic (+53/+29)	putative uncharacterized protein YchS/small RNA RttR
S	1	TRUE	0.080287	tldD/yhdP	tldD	3392157	snp_intergenic			intergenic (-129/+301)	metalloprotease TldD/AsmA2 domain-containing protein
S	1	TRUE	0.0821762	yohP/dusC	dusC	2229183	snp_intergenic			intergenic (+118/+255)	putative membrane protein YohP/tRNA-dihydrouridine(16) synthase
S	1	TRUE	0.0879803	xylB		3728120	snp_nonsynonymous	ACG	CCG	1252	xylulokinase
S	1	TRUE	0.0880289	lldD/trmL	trmL	3781100	snp_intergenic			intergenic (+83/-115)	L-lactate dehydrogenase/tRNA (cytidine/uridine-2'-O)-ribose methyltransferase
S	1	TRUE	0.0922208	lysO/aqpZ		915220	snp_intergenic			intergenic (-363/+132)	L-lysine exporter/water channel AqpZ
S	1	TRUE	0.0924582	isrC		2071353	snp_noncoding			noncoding (37/195 nt)	small RNA IsrC
S	1	TRUE	0.094296	ispB/sfsB	sfsB	3334697	snp_intergenic			intergenic (+16/-212)	all-trans-octaprenyl-diphosphate synthase/putative transcriptional regulator SfsB
S	1	TRUE	0.0961285	cusA		599576	snp_nonsynonymous	GTG	GGG	863	copper/silver export system RND permease
S	1	TRUE	0.110291	malZ		423539	snp_nonsynonymous	CTG	CGG	1022	maltodextrin glucosidase
S	1	TRUE	0.110464	xylB		3728144	snp_nonsynonymous	AGC	CGC	1228	xylulokinase
S	1	TRUE	0.120453	rsxC		1708814	snp_synonymous	GCA	GCT	1896	SoxR [2Fe-2S] reducing system protein RsxC
S	1	TRUE	0.274739	hrpB/mrcB	mrcB	164581	snp_intergenic			intergenic (+47/-149)	putative ATP-dependent RNA helicase HrpB/peptidoglycan glycosyltransferase/peptidoglycan DD-transpeptidase MrcB
S	1	TRUE		ybiT/ybiU	ybiU	857641	large_deletion			intergenic (+86/+83)	ABC transporter ATP-binding protein YbiT/DUF1479 domain-containing protein YbiU
S	2	TRUE	0.0503502	valZ/lysY	lysY	781145	small_indel			intergenic (+2/-2)	tRNA-Val/tRNA-Lys
S	2	TRUE	0.0577292	eco/mqo	mqo	2304798	snp_intergenic			intergenic (+405/+310)	serine protease inhibitor ecotin/malate:quinone oxidoreductase
S	2	TRUE	0.0599346	argQ/argZ	argQ	2817916	snp_intergenic			intergenic (-56/+143)	tRNA-Arg/tRNA-Arg
S	2	TRUE	0.0599418	frlR/yhfS	yhfS	3504855	snp_intergenic			intergenic (+72/+80)	putative DNA-binding transcriptional regulator FrlR/putative aminotransferase YhfS
S	2	TRUE	0.0657287	ydbA		1466336	snp_pseudogene			pseudogene (945/2518 nt)	putative outer membrane protein, N-terminal fragment
S	2	TRUE	0.0668116	frmR/yaiO	frmR	380011	snp_intergenic			intergenic (-130/+58)	DNA-binding transcriptional repressor FrmR/outer membrane protein YaiO
S	2	TRUE	0.0700593	yohP/dusC	dusC	2229183	snp_intergenic			intergenic (+118/+255)	putative membrane protein YohP/tRNA-dihydrouridine(16) synthase
S	2	TRUE	0.0707493	lysO/aqpZ		915215	snp_intergenic			intergenic (-358/+137)	L-lysine exporter/water channel AqpZ
S	2	TRUE	0.071239	rsxC		1708709	snp_synonymous	CGT	CGA	1791	SoxR [2Fe-2S] reducing system protein RsxC
S	2	TRUE	0.0730829	gatY/fbaB	gatY	2177228	snp_intergenic			intergenic (-24/+284)	tagatose-1,6-bisphosphate aldolase 2 subunit GatY/fructose-bisphosphate aldolase class I
S	2	TRUE	0.0767627	zntA/tusA	tusA	3608721	snp_intergenic			intergenic (+72/+30)	Zn(2(+))/Cd(2(+))/Pb(2(+)) exporting P-type ATPase/sulfur transfer protein TusA
S	2	TRUE	0.0821171	nohA/ynfO	nohA	1636474	snp_intergenic			intergenic (-107/-282)	Qin prophage; putative prophage DNA-packaging protein NohA/Qin prophage; protein YnfO
S	2	TRUE	0.0838609	lldD/trmL	trmL	3781078	snp_intergenic			intergenic (+61/-137)	L-lactate dehydrogenase/tRNA (cytidine/uridine-2'-O)-ribose methyltransferase
S	2	TRUE	0.0839343	ygfF/gcvP	ygfF	3046050	snp_intergenic			intergenic (-149/+118)	putative NAD(P)-binding oxidoreductase with NAD(P)-binding Rossmann-fold domain/glycine decarboxylase
S	2	TRUE	0.0888548	xanP		3828980	snp_nonsynonymous	CAA	CAC	36	xanthine:H(+) symporter XanP
S	2	TRUE	0.09062	rsxC		1708814	snp_synonymous	GCA	GCT	1896	SoxR [2Fe-2S] reducing system protein RsxC
S	2	TRUE	0.0950785	lldD/trmL	trmL	3781110	snp_intergenic			intergenic (+93/-105)	L-lactate dehydrogenase/tRNA (cytidine/uridine-2'-O)-ribose methyltransferase
S	2	TRUE	0.10522	gatY/fbaB	gatY	2177255	snp_intergenic			intergenic (-51/+257)	tagatose-1,6-bisphosphate aldolase 2 subunit GatY/fructose-bisphosphate aldolase class I
S	2	TRUE	0.114225	frmR/yaiO	frmR	380012	snp_intergenic			intergenic (-131/+57)	DNA-binding transcriptional repressor FrmR/outer membrane protein YaiO
S	2	TRUE	0.128635	lldD/trmL	trmL	3781092	snp_intergenic			intergenic (+75/-123)	L-lactate dehydrogenase/tRNA (cytidine/uridine-2'-O)-ribose methyltransferase
S	2	TRUE	0.212201	hrpB/mrcB	mrcB	164581	snp_intergenic			intergenic (+47/-149)	putative ATP-dependent RNA helicase HrpB/peptidoglycan glycosyltransferase/peptidoglycan DD-transpeptidase MrcB
S	2	TRUE	0.217619	hrpB/mrcB	mrcB	164613	snp_intergenic			intergenic (+79/-117)	putative ATP-dependent RNA helicase HrpB/peptidoglycan glycosyltransferase/peptidoglycan DD-transpeptidase MrcB
SG	1	FALSE	0.0517602	argQ/argZ	argQ	2817916	snp_intergenic			intergenic (-56/+143)	tRNA-Arg/tRNA-Arg
SG	1	FALSE	0.0568643	yfiF		2718296	snp_nonsynonymous	GAT	GTT	233	putative methyltransferase
SG	1	FALSE	0.0575128	xylB		3728109	snp_nonsynonymous	GAT	GAG	1263	xylulokinase
SG	1	FALSE	0.0583434	ygfF/gcvP	ygfF	3046050	snp_intergenic			intergenic (-149/+118)	putative NAD(P)-binding oxidoreductase with NAD(P)-binding Rossmann-fold domain/glycine decarboxylase
SG	1	FALSE	0.0584092	glnS/chiP	chiP	708004	snp_intergenic			intergenic (+247/-330)	glutamine--tRNA ligase/chitobiose outer membrane channel
SG	1	FALSE	0.0621881	lldD/trmL	trmL	3781126	snp_intergenic			intergenic (+109/-89)	L-lactate dehydrogenase/tRNA (cytidine/uridine-2'-O)-ribose methyltransferase
SG	1	FALSE	0.0694132	lldD/trmL	trmL	3781124	snp_intergenic			intergenic (+107/-91)	L-lactate dehydrogenase/tRNA (cytidine/uridine-2'-O)-ribose methyltransferase
SG	1	FALSE	0.072741	rsxC		1708814	snp_synonymous	GCA	GCT	1896	SoxR [2Fe-2S] reducing system protein RsxC
SG	1	FALSE	0.0749788	eco/mqo	mqo	2304798	snp_intergenic			intergenic (+405/+310)	serine protease inhibitor ecotin/malate:quinone oxidoreductase
SG	1	FALSE	0.0782051	lldD/trmL	trmL	3781140	snp_intergenic			intergenic (+123/-75)	L-lactate dehydrogenase/tRNA (cytidine/uridine-2'-O)-ribose methyltransferase
SG	1	FALSE	0.0804758	lysO/aqpZ		915220	snp_intergenic			intergenic (-363/+132)	L-lysine exporter/water channel AqpZ
SG	1	FALSE	0.0816674	ychS		1286965	snp_nonsynonymous	GAC	GTC	257	putative uncharacterized protein YchS
SG	1	FALSE	0.0817461	lldD/trmL	trmL	3781144	snp_intergenic			intergenic (+127/-71)	L-lactate dehydrogenase/tRNA (cytidine/uridine-2'-O)-ribose methyltransferase
SG	1	FALSE	0.0837054	gatY/fbaB	gatY	2177255	snp_intergenic			intergenic (-51/+257)	tagatose-1,6-bisphosphate aldolase 2 subunit GatY/fructose-bisphosphate aldolase class I
SG	1	FALSE	0.0965004	lldD/trmL	trmL	3781106	snp_intergenic			intergenic (+89/-109)	L-lactate dehydrogenase/tRNA (cytidine/uridine-2'-O)-ribose methyltransferase
SG	1	FALSE	0.156866	hrpB/mrcB	mrcB	164581	snp_intergenic			intergenic (+47/-149)	putative ATP-dependent RNA helicase HrpB/peptidoglycan glycosyltransferase/peptidoglycan DD-transpeptidase MrcB
SG	1	FALSE	1	hslO		3530457	small_indel			coding (684/879 nt)	molecular chaperone Hsp33
SG	2	FALSE	0.0506124	hrpB/mrcB	mrcB	164594	snp_intergenic			intergenic (+60/-136)	putative ATP-dependent RNA helicase HrpB/peptidoglycan glycosyltransferase/peptidoglycan DD-transpeptidase MrcB
SG	2	FALSE	0.0589385	ychS/rttR	rttR	1287041	snp_intergenic			intergenic (+57/+25)	putative uncharacterized protein YchS/small RNA RttR
SG	2	FALSE	0.0607562	ychS/rttR	rttR	1287037	snp_intergenic			intergenic (+53/+29)	putative uncharacterized protein YchS/small RNA RttR
SG	2	FALSE	0.0625544	tldD/yhdP	tldD	3392157	snp_intergenic			intergenic (-129/+301)	metalloprotease TldD/AsmA2 domain-containing protein
SG	2	FALSE	0.0664787	lysO/aqpZ		915220	snp_intergenic			intergenic (-363/+132)	L-lysine exporter/water channel AqpZ
SG	2	FALSE	0.0701418	xylB		3728125	snp_nonsynonymous	TAC	TCC	1247	xylulokinase
SG	2	FALSE	0.0715685	rsxC		1708709	snp_synonymous	CGT	CGA	1791	SoxR [2Fe-2S] reducing system protein RsxC
SG	2	FALSE	0.0719004	rsxC		1708805	snp_synonymous	CGT	CGA	1887	SoxR [2Fe-2S] reducing system protein RsxC
SG	2	FALSE	0.0786791	yjfM		4412848	snp_synonymous	GGT	GGG	462	DUF1190 domain-containing protein YjfM
SG	2	FALSE	0.0801797	iscR/trmJ		2662480	snp_intergenic			intergenic (-349/+103)	DNA-binding transcriptional dual regulator IscR/tRNA Cm32/Um32 methyltransferase
SG	2	FALSE	0.0942512	rsxC		1708814	snp_synonymous	GCA	GCT	1896	SoxR [2Fe-2S] reducing system protein RsxC
SG	2	FALSE	0.107065	lldD/trmL	trmL	3781078	snp_intergenic			intergenic (+61/-137)	L-lactate dehydrogenase/tRNA (cytidine/uridine-2'-O)-ribose methyltransferase
SG	2	FALSE	0.111716	tufA		3471101	snp_nonsynonymous	TAC	CAC	229	translation elongation factor Tu 1
SG	2	FALSE	0.1304	hrpB/mrcB	mrcB	164581	snp_intergenic			intergenic (+47/-149)	putative ATP-dependent RNA helicase HrpB/peptidoglycan glycosyltransferase/peptidoglycan DD-transpeptidase MrcB
SG	2	FALSE	0.157077	lldD/trmL	trmL	3781158	snp_intergenic			intergenic (+141/-57)	L-lactate dehydrogenase/tRNA (cytidine/uridine-2'-O)-ribose methyltransferase
SG	2	FALSE	0.159189	gatY/fbaB	gatY	2177255	snp_intergenic			intergenic (-51/+257)	tagatose-1,6-bisphosphate aldolase 2 subunit GatY/fructose-bisphosphate aldolase class I
SG	2	FALSE	0.172928	lldD/trmL	trmL	3781067	snp_intergenic			intergenic (+50/-148)	L-lactate dehydrogenase/tRNA (cytidine/uridine-2'-O)-ribose methyltransferase
SG	2	FALSE	0.17405	tufA		3471034	snp_nonsynonymous	ATG	ACG	296	translation elongation factor Tu 1
SG	2	FALSE	0.492157	hslO		3530457	small_indel			coding (684/879 nt)	molecular chaperone Hsp33
SG	3	FALSE	0.0501723	eco/mqo	mqo	2304649	snp_intergenic			intergenic (+256/+459)	serine protease inhibitor ecotin/malate:quinone oxidoreductase
SG	3	FALSE	0.0512114	rrfF		3423531	snp_noncoding			noncoding (12/120 nt)	5S ribosomal RNA
SG	3	FALSE	0.0561118	ppiD		463622	snp_synonymous	CTG	TTG	1708	periplasmic folding chaperone
SG	3	FALSE	0.0563602	tldD/yhdP		3392328	snp_intergenic			intergenic (-300/+130)	metalloprotease TldD/AsmA2 domain-containing protein
SG	3	FALSE	0.0567765	hrpB/mrcB	mrcB	164594	snp_intergenic			intergenic (+60/-136)	putative ATP-dependent RNA helicase HrpB/peptidoglycan glycosyltransferase/peptidoglycan DD-transpeptidase MrcB
SG	3	FALSE	0.0583572	lldD/trmL	trmL	3781140	snp_intergenic			intergenic (+123/-75)	L-lactate dehydrogenase/tRNA (cytidine/uridine-2'-O)-ribose methyltransferase
SG	3	FALSE	0.0615087	iscR/trmJ		2662524	snp_intergenic			intergenic (-393/+59)	DNA-binding transcriptional dual regulator IscR/tRNA Cm32/Um32 methyltransferase
SG	3	FALSE	0.0711241	frmR/yaiO	frmR	380004	snp_intergenic			intergenic (-123/+65)	DNA-binding transcriptional repressor FrmR/outer membrane protein YaiO
SG	3	FALSE	0.0742183	rsxC		1708814	snp_synonymous	GCA	GCT	1896	SoxR [2Fe-2S] reducing system protein RsxC
SG	3	FALSE	0.0746832	rsxC		1708844	snp_synonymous	GCC	GCG	1926	SoxR [2Fe-2S] reducing system protein RsxC
SG	3	FALSE	0.077774	xylB		3728125	snp_nonsynonymous	TAC	TCC	1247	xylulokinase
SG	3	FALSE	0.0780582	rsxC		1708709	snp_synonymous	CGT	CGA	1791	SoxR [2Fe-2S] reducing system protein RsxC
SG	3	FALSE	0.0814471	ppnN/sdaC	sdaC	2927934	snp_intergenic			intergenic (+262/-295)	nucleotide 5'-monophosphate nucleosidase/serine:H(+) symporter SdaC
SG	3	FALSE	0.0815568	ilvC/ppiC	ppiC	3959482	snp_intergenic			intergenic (+37/+50)	ketol-acid reductoisomerase (NADP(+))/peptidyl-prolyl cis-trans isomerase C
SG	3	FALSE	0.088109	ygfF/gcvP	ygfF	3046050	snp_intergenic			intergenic (-149/+118)	putative NAD(P)-binding oxidoreductase with NAD(P)-binding Rossmann-fold domain/glycine decarboxylase
SG	3	FALSE	0.0886183	rsxC		1708805	snp_synonymous	CGT	CGA	1887	SoxR [2Fe-2S] reducing system protein RsxC
SG	3	FALSE	0.0910954	lldD/trmL	trmL	3781022	snp_intergenic			intergenic (+5/-193)	L-lactate dehydrogenase/tRNA (cytidine/uridine-2'-O)-ribose methyltransferase
SG	3	FALSE	0.102836	zntA/tusA	tusA	3608721	snp_intergenic			intergenic (+72/+30)	Zn(2(+))/Cd(2(+))/Pb(2(+)) exporting P-type ATPase/sulfur transfer protein TusA
SG	3	FALSE	0.103758	ygfB		3054888	snp_nonsynonymous	GTA	GAA	557	UPF0149 family protein YgfB
SG	3	FALSE	0.106409	lldD/trmL	trmL	3781158	snp_intergenic			intergenic (+141/-57)	L-lactate dehydrogenase/tRNA (cytidine/uridine-2'-O)-ribose methyltransferase
SG	3	FALSE	0.108234	lldD/trmL	trmL	3781106	snp_intergenic			intergenic (+89/-109)	L-lactate dehydrogenase/tRNA (cytidine/uridine-2'-O)-ribose methyltransferase
SG	3	FALSE	0.117011	gatY/fbaB	gatY	2177255	snp_intergenic			intergenic (-51/+257)	tagatose-1,6-bisphosphate aldolase 2 subunit GatY/fructose-bisphosphate aldolase class I
SG	3	FALSE	0.124686	eco/mqo	mqo	2304688	snp_intergenic			intergenic (+295/+420)	serine protease inhibitor ecotin/malate:quinone oxidoreductase
SG	3	FALSE	0.134401	lpxC/secM	secM	107561	snp_intergenic			intergenic (+87/-144)	UDP-3-O-acyl-N-acetylglucosamine deacetylase/SecA translation regulator
SG	3	FALSE	0.193	hrpB/mrcB	mrcB	164581	snp_intergenic			intergenic (+47/-149)	putative ATP-dependent RNA helicase HrpB/peptidoglycan glycosyltransferase/peptidoglycan DD-transpeptidase MrcB
SG	3	FALSE	0.807465	tufA		3471101	snp_nonsynonymous	TAC	CAC	229	translation elongation factor Tu 1
SG	4	FALSE	0.0514073	yjjV/yjjW	yjjW	4614503	snp_intergenic			intergenic (+243/+177)	putative DNase YjjV/putative glycyl-radical enzyme activating enzyme YjjW
SG	4	FALSE	0.0518384	zntA/tusA	tusA	3608696	snp_intergenic			intergenic (+47/+55)	Zn(2(+))/Cd(2(+))/Pb(2(+)) exporting P-type ATPase/sulfur transfer protein TusA
SG	4	FALSE	0.0520024	aroA/ycaL	ycaL	960249	snp_intergenic			intergenic (+154/-15)	3-phosphoshikimate 1-carboxyvinyltransferase/periplasmic protease YcaL
SG	4	FALSE	0.0520463	ydbA		1466438	snp_pseudogene			pseudogene (1047/2518 nt)	putative outer membrane protein, N-terminal fragment
SG	4	FALSE	0.0542364	yfiF		2718314	snp_nonsynonymous	GTT	GGT	215	putative methyltransferase
SG	4	FALSE	0.0546222	ydbA		1466562	snp_pseudogene			pseudogene (1171/2518 nt)	putative outer membrane protein, N-terminal fragment
SG	4	FALSE	0.0553293	ychS		1286793	snp_nonsynonymous	AAG	GAG	85	putative uncharacterized protein YchS
SG	4	FALSE	0.0578938	codA/cynR	cynR	357778	snp_intergenic			intergenic (+324/+13)	cytosine/isoguanine deaminase/DNA-binding transcriptional dual regulator CynR
SG	4	FALSE	0.0612168	frmR/yaiO	frmR	380012	snp_intergenic			intergenic (-131/+57)	DNA-binding transcriptional repressor FrmR/outer membrane protein YaiO
SG	4	FALSE	0.0621929	ychS/rttR	rttR	1287037	snp_intergenic			intergenic (+53/+29)	putative uncharacterized protein YchS/small RNA RttR
SG	4	FALSE	0.0624194	lysO/aqpZ		915220	snp_intergenic			intergenic (-363/+132)	L-lysine exporter/water channel AqpZ
SG	4	FALSE	0.0660214	xanP		3828980	snp_nonsynonymous	CAA	CAC	36	xanthine:H(+) symporter XanP
SG	4	FALSE	0.0671616	rsxC		1708814	snp_synonymous	GCA	GCT	1896	SoxR [2Fe-2S] reducing system protein RsxC
SG	4	FALSE	0.06847	frlR/yhfS	yhfS	3504880	snp_intergenic			intergenic (+97/+55)	putative DNA-binding transcriptional regulator FrlR/putative aminotransferase YhfS
SG	4	FALSE	0.0698733	gspF		3460074	snp_synonymous	GGT	GGA	258	Type II secretion system protein GspF
SG	4	FALSE	0.0720186	yfgM		2639267	snp_nonsynonymous	AAC	ACC	17	ancillary SecYEG translocon subunit
SG	4	FALSE	0.0746059	ygfF/gcvP	ygfF	3046050	snp_intergenic			intergenic (-149/+118)	putative NAD(P)-binding oxidoreductase with NAD(P)-binding Rossmann-fold domain/glycine decarboxylase
SG	4	FALSE	0.0755415	xylB		3728120	snp_nonsynonymous	ACG	CCG	1252	xylulokinase
SG	4	FALSE	0.0777316	rsxC		1708805	snp_synonymous	CGT	CGA	1887	SoxR [2Fe-2S] reducing system protein RsxC
SG	4	FALSE	0.0819535	tufB		4176671	snp_nonsynonymous	GTT	GGT	728	translation elongation factor Tu 2
SG	4	FALSE	0.100388	zntA/tusA	tusA	3608721	snp_intergenic			intergenic (+72/+30)	Zn(2(+))/Cd(2(+))/Pb(2(+)) exporting P-type ATPase/sulfur transfer protein TusA
SG	4	FALSE	0.10365	frmR/yaiO	frmR	380004	snp_intergenic			intergenic (-123/+65)	DNA-binding transcriptional repressor FrmR/outer membrane protein YaiO
SG	4	FALSE	0.118232	yfdI		2470431	snp_nonsynonymous	AGA	ATA	1301	CPS-53 (KpLE1) prophage; serotype specific glucosyl transferase
SG	4	FALSE	0.118434	gatY/fbaB	gatY	2177255	snp_intergenic			intergenic (-51/+257)	tagatose-1,6-bisphosphate aldolase 2 subunit GatY/fructose-bisphosphate aldolase class I
SG	4	FALSE	0.122365	ynfF		1662367	snp_nonsynonymous	ATG	ATT	1812	putative selenate reductase YnfF
SG	4	FALSE	0.171578	hrpB/mrcB	mrcB	164581	snp_intergenic			intergenic (+47/-149)	putative ATP-dependent RNA helicase HrpB/peptidoglycan glycosyltransferase/peptidoglycan DD-transpeptidase MrcB
SG	4	FALSE	0.199034	zntA/tusA	tusA	3608703	snp_intergenic			intergenic (+54/+48)	Zn(2(+))/Cd(2(+))/Pb(2(+)) exporting P-type ATPase/sulfur transfer protein TusA
SG	4	FALSE	0.327094	hslO		3530457	small_indel			coding (684/879 nt)	molecular chaperone Hsp33
SG	4	FALSE	0.333333	tufB		4176233	mobile_element_insertion			coding (290-297/1185 nt)	translation elongation factor Tu 2
SG	1	TRUE	0.0503364	tolA		777208	snp_nonsynonymous	AAA	AAC	867	Tol-Pal system protein TolA
SG	1	TRUE	0.0505424	eco/mqo	mqo	2304988	snp_intergenic			intergenic (+595/+120)	serine protease inhibitor ecotin/malate:quinone oxidoreductase
SG	1	TRUE	0.0510354	eco/mqo	mqo	2304798	snp_intergenic			intergenic (+405/+310)	serine protease inhibitor ecotin/malate:quinone oxidoreductase
SG	1	TRUE	0.0524273	ydbA		1466336	snp_pseudogene			pseudogene (945/2518 nt)	putative outer membrane protein, N-terminal fragment
SG	1	TRUE	0.0544477	ldrA		1269191	snp_nonsynonymous	AGC	GGC	85	small toxic polypeptide LdrA
SG	1	TRUE	0.0549707	xylB		3728144	snp_nonsynonymous	AGC	CGC	1228	xylulokinase
SG	1	TRUE	0.0557046	iscR/trmJ		2662524	snp_intergenic			intergenic (-393/+59)	DNA-binding transcriptional dual regulator IscR/tRNA Cm32/Um32 methyltransferase
SG	1	TRUE	0.0585589	argQ/argZ	argQ	2817916	snp_intergenic			intergenic (-56/+143)	tRNA-Arg/tRNA-Arg
SG	1	TRUE	0.0592647	rsxC		1708844	snp_synonymous	GCC	GCG	1926	SoxR [2Fe-2S] reducing system protein RsxC
SG	1	TRUE	0.0596437	eco/mqo	mqo	2304649	snp_intergenic			intergenic (+256/+459)	serine protease inhibitor ecotin/malate:quinone oxidoreductase
SG	1	TRUE	0.060236	frlR/yhfS	yhfS	3504880	snp_intergenic			intergenic (+97/+55)	putative DNA-binding transcriptional regulator FrlR/putative aminotransferase YhfS
SG	1	TRUE	0.0606389	malZ		423539	snp_nonsynonymous	CTG	CGG	1022	maltodextrin glucosidase
SG	1	TRUE	0.0613046	rarD		4004009	snp_nonsynonymous	TGC	TTC	170	putative transporter RarD
SG	1	TRUE	0.0643625	rsxC		1708805	snp_synonymous	CGT	CGA	1887	SoxR [2Fe-2S] reducing system protein RsxC
SG	1	TRUE	0.0648055	rsxC		1708814	snp_synonymous	GCA	GCT	1896	SoxR [2Fe-2S] reducing system protein RsxC
SG	1	TRUE	0.0659881	xylB		3728125	snp_nonsynonymous	TAC	TCC	1247	xylulokinase
SG	1	TRUE	0.0662003	ydgH		1678568	snp_nonsynonymous	GCT	TCT	142	DUF1471 domain-containing protein YdgH
SG	1	TRUE	0.066206	ygfB		3054914	snp_synonymous	ACT	ACA	531	UPF0149 family protein YgfB
SG	1	TRUE	0.0683455	lldD/trmL	trmL	3781124	snp_intergenic			intergenic (+107/-91)	L-lactate dehydrogenase/tRNA (cytidine/uridine-2'-O)-ribose methyltransferase
SG	1	TRUE	0.0707784	ygfF/gcvP	ygfF	3046050	snp_intergenic			intergenic (-149/+118)	putative NAD(P)-binding oxidoreductase with NAD(P)-binding Rossmann-fold domain/glycine decarboxylase
SG	1	TRUE	0.0725532	ydbA		1466438	snp_pseudogene			pseudogene (1047/2518 nt)	putative outer membrane protein, N-terminal fragment
SG	1	TRUE	0.0752096	frmR/yaiO	frmR	380001	snp_intergenic			intergenic (-120/+68)	DNA-binding transcriptional repressor FrmR/outer membrane protein YaiO
SG	1	TRUE	0.0775905	ychS		1286965	snp_nonsynonymous	GAC	GTC	257	putative uncharacterized protein YchS
SG	1	TRUE	0.0798497	ydbA		1466432	snp_pseudogene			pseudogene (1041/2518 nt)	putative outer membrane protein, N-terminal fragment
SG	1	TRUE	0.0932379	rsxC		1708709	snp_synonymous	CGT	CGA	1791	SoxR [2Fe-2S] reducing system protein RsxC
SG	1	TRUE	0.0968246	ilvC/ppiC	ppiC	3959457	snp_intergenic			intergenic (+12/+75)	ketol-acid reductoisomerase (NADP(+))/peptidyl-prolyl cis-trans isomerase C
SG	1	TRUE	0.0975642	lldD/trmL	trmL	3781158	snp_intergenic			intergenic (+141/-57)	L-lactate dehydrogenase/tRNA (cytidine/uridine-2'-O)-ribose methyltransferase
SG	1	TRUE	0.105124	gatY/fbaB	gatY	2177255	snp_intergenic			intergenic (-51/+257)	tagatose-1,6-bisphosphate aldolase 2 subunit GatY/fructose-bisphosphate aldolase class I
SG	1	TRUE	0.105955	eco/mqo	mqo	2304688	snp_intergenic			intergenic (+295/+420)	serine protease inhibitor ecotin/malate:quinone oxidoreductase
SG	1	TRUE	0.10773	frmR/yaiO	frmR	380012	snp_intergenic			intergenic (-131/+57)	DNA-binding transcriptional repressor FrmR/outer membrane protein YaiO
SG	1	TRUE	0.145894	hrpB/mrcB	mrcB	164619	snp_intergenic			intergenic (+85/-111)	putative ATP-dependent RNA helicase HrpB/peptidoglycan glycosyltransferase/peptidoglycan DD-transpeptidase MrcB
SG	1	TRUE	0.18036	frlR/yhfS	yhfS	3504873	snp_intergenic			intergenic (+90/+62)	putative DNA-binding transcriptional regulator FrlR/putative aminotransferase YhfS
SG	1	TRUE	0.183393	hrpB/mrcB	mrcB	164581	snp_intergenic			intergenic (+47/-149)	putative ATP-dependent RNA helicase HrpB/peptidoglycan glycosyltransferase/peptidoglycan DD-transpeptidase MrcB
SG	1	TRUE	0.214616	hrpB/mrcB	mrcB	164564	snp_intergenic			intergenic (+30/-166)	putative ATP-dependent RNA helicase HrpB/peptidoglycan glycosyltransferase/peptidoglycan DD-transpeptidase MrcB
SG	1	TRUE	0.263485	lpxC/secM	secM	107555	snp_intergenic			intergenic (+81/-150)	UDP-3-O-acyl-N-acetylglucosamine deacetylase/SecA translation regulator
SG	2	TRUE	0.0504222	lysO/aqpZ		915220	snp_intergenic			intergenic (-363/+132)	L-lysine exporter/water channel AqpZ
SG	2	TRUE	0.0520577	yneO		1594101	snp_pseudogene			pseudogene (3986/5422 nt)	AIDA-I family autotransporter YneO
SG	2	TRUE	0.0526223	argQ/argZ	argQ	2817991	snp_intergenic			intergenic (-131/+68)	tRNA-Arg/tRNA-Arg
SG	2	TRUE	0.05621	rsxC		1708709	snp_synonymous	CGT	CGA	1791	SoxR [2Fe-2S] reducing system protein RsxC
SG	2	TRUE	0.056304	yagA		281886	snp_nonsynonymous	CTC	CAC	98	CP4-6 prophage; integrase core domain-containing protein YagA
SG	2	TRUE	0.057404	metZ/metW	metW	2947476	snp_intergenic			intergenic (+13/-21)	tRNA-Met/tRNA-Met
SG	2	TRUE	0.0575104	xanP		3828980	snp_nonsynonymous	CAA	CAC	36	xanthine:H(+) symporter XanP
SG	2	TRUE	0.0581889	tldD/yhdP	tldD	3392157	snp_intergenic			intergenic (-129/+301)	metalloprotease TldD/AsmA2 domain-containing protein
SG	2	TRUE	0.0594511	ydbA		1466495	snp_pseudogene			pseudogene (1104/2518 nt)	putative outer membrane protein, N-terminal fragment
SG	2	TRUE	0.059742	ychS/rttR	rttR	1287037	snp_intergenic			intergenic (+53/+29)	putative uncharacterized protein YchS/small RNA RttR
SG	2	TRUE	0.0605717	xylB		3728120	snp_nonsynonymous	ACG	CCG	1252	xylulokinase
SG	2	TRUE	0.0616446	rsxC		1708814	snp_synonymous	GCA	GCT	1896	SoxR [2Fe-2S] reducing system protein RsxC
SG	2	TRUE	0.0621061	prpB/prpC	prpC	349673	snp_intergenic			intergenic (+101/-339)	2-methylisocitrate lyase/2-methylcitrate synthase
SG	2	TRUE	0.0639029	xylB		3728125	snp_nonsynonymous	TAC	TCC	1247	xylulokinase
SG	2	TRUE	0.0668054	ygfF/gcvP	ygfF	3046050	snp_intergenic			intergenic (-149/+118)	putative NAD(P)-binding oxidoreductase with NAD(P)-binding Rossmann-fold domain/glycine decarboxylase
SG	2	TRUE	0.0738406	gatY/fbaB	gatY	2177234	snp_intergenic			intergenic (-30/+278)	tagatose-1,6-bisphosphate aldolase 2 subunit GatY/fructose-bisphosphate aldolase class I
SG	2	TRUE	0.0751567	eco/mqo	mqo	2304688	snp_intergenic			intergenic (+295/+420)	serine protease inhibitor ecotin/malate:quinone oxidoreductase
SG	2	TRUE	0.0755124	ychS/rttR	rttR	1287041	snp_intergenic			intergenic (+57/+25)	putative uncharacterized protein YchS/small RNA RttR
SG	2	TRUE	0.0810399	yohP/dusC	dusC	2229190	snp_intergenic			intergenic (+125/+248)	putative membrane protein YohP/tRNA-dihydrouridine(16) synthase
SG	2	TRUE	0.0891776	xylB		3728144	snp_nonsynonymous	AGC	CGC	1228	xylulokinase
SG	2	TRUE	0.0939469	ychS		1286965	snp_nonsynonymous	GAC	GTC	257	putative uncharacterized protein YchS
SG	2	TRUE	0.0948548	eco/mqo	mqo	2304649	snp_intergenic			intergenic (+256/+459)	serine protease inhibitor ecotin/malate:quinone oxidoreductase
SG	2	TRUE	0.0958042	rlmF		843211	snp_nonsynonymous	TTT	ATT	880	23S rRNA m(6)A1618 methyltransferase
SG	2	TRUE	0.0998611	rsxC		1708805	snp_synonymous	CGT	CGA	1887	SoxR [2Fe-2S] reducing system protein RsxC
SG	2	TRUE	0.1003	yohP/dusC	dusC	2229183	snp_intergenic			intergenic (+118/+255)	putative membrane protein YohP/tRNA-dihydrouridine(16) synthase
SG	2	TRUE	0.100787	frmR/yaiO	frmR	380012	snp_intergenic			intergenic (-131/+57)	DNA-binding transcriptional repressor FrmR/outer membrane protein YaiO
SG	2	TRUE	0.103661	frlR/yhfS	yhfS	3504880	snp_intergenic			intergenic (+97/+55)	putative DNA-binding transcriptional regulator FrlR/putative aminotransferase YhfS
SG	2	TRUE	0.109711	gatY/fbaB	gatY	2177255	snp_intergenic			intergenic (-51/+257)	tagatose-1,6-bisphosphate aldolase 2 subunit GatY/fructose-bisphosphate aldolase class I

## Sheet: Genes mutated in controls only
Condition	Lineage	Control lineage?	Mutation frequency	Gene name(s)	Gene promoter	Genome position	Mutation category	codon_ref_seq	codon_new_seq	Gene position	Gene product
P	1	TRUE	0.0695448	yhjC		3672689	snp_synonymous	GGT	GGG	276	putative DNA-binding transcriptional regulator YhjC
S	1	TRUE	0.0558052	ppiA		3491766	snp_nonsynonymous	TCA	ACA	532	peptidyl-prolyl cis-trans isomerase A
S	1	TRUE	0.064959	obgE		3331532	snp_nonsynonymous	AGC	CGC	223	GTPase ObgE
S	1	TRUE	0.0924582	isrC		2071353	snp_noncoding			noncoding (37/195 nt)	small RNA IsrC
S	1	TRUE	0.094296	ispB/sfsB	sfsB	3334697	snp_intergenic			intergenic (+16/-212)	all-trans-octaprenyl-diphosphate synthase/putative transcriptional regulator SfsB
S	1	TRUE	0.0961285	cusA		599576	snp_nonsynonymous	GTG	GGG	863	copper/silver export system RND permease
S	1	TRUE		ybiT/ybiU	ybiU	857641	large_deletion			intergenic (+86/+83)	ABC transporter ATP-binding protein YbiT/DUF1479 domain-containing protein YbiU
S	2	TRUE	0.0503502	valZ/lysY	lysY	781145	small_indel			intergenic (+2/-2)	tRNA-Val/tRNA-Lys
S	2	TRUE	0.0821171	nohA/ynfO	nohA	1636474	snp_intergenic			intergenic (-107/-282)	Qin prophage; putative prophage DNA-packaging protein NohA/Qin prophage; protein YnfO
SG	1	TRUE	0.0544477	ldrA		1269191	snp_nonsynonymous	AGC	GGC	85	small toxic polypeptide LdrA
SG	1	TRUE	0.0662003	ydgH		1678568	snp_nonsynonymous	GCT	TCT	142	DUF1471 domain-containing protein YdgH
SG	2	TRUE	0.0520577	yneO		1594101	snp_pseudogene			pseudogene (3986/5422 nt)	AIDA-I family autotransporter YneO
SG	2	TRUE	0.056304	yagA		281886	snp_nonsynonymous	CTC	CAC	98	CP4-6 prophage; integrase core domain-containing protein YagA
SG	2	TRUE	0.0621061	prpB/prpC	prpC	349673	snp_intergenic			intergenic (+101/-339)	2-methylisocitrate lyase/2-methylcitrate synthase

## Sheet: Genes mutated in treatment only
Condition	Lineage	Control lineage?	Mutation frequency	Gene name(s)	Gene promoter	Genome position	Mutation category	codon_ref_seq	codon_new_seq	Gene position	Gene product
P	1	FALSE	0.0655866	yihR/yihS	yihR	4070446	snp_intergenic			intergenic (-45/+69)	putative aldose 1-epimerase YihR/sulfoquinovose isomerase
P	1	FALSE	0.0697112	yihR/yihS	yihR	4070464	snp_intergenic			intergenic (-63/+51)	putative aldose 1-epimerase YihR/sulfoquinovose isomerase
P	1	FALSE	0.130322	yihR/yihS	yihR	4070471	snp_intergenic			intergenic (-70/+44)	putative aldose 1-epimerase YihR/sulfoquinovose isomerase
P	1	FALSE	1	ymdE–[pyrC]		1094727	large_deletion				ymdE,ycdU,serX,ghrA,ycdX,ycdY,ycdZ,csgG,csgF,csgE,csgD,csgB,csgA,csgC,ymdA,ymdB,clsC,opgC,opgG,opgH,yceK,msyB,mdtG,lpxL,yceA,yceI,yceJ,yceO,solA,bssS,dinI,[pyrC]
P	1	FALSE	1	lpxM/mepM	lpxM	1939467	snp_intergenic			intergenic (-50/+70)	myristoyl-acyl carrier protein-dependent acyltransferase/peptidoglycan DD-endopeptidase MepM
P	2	FALSE	0.0517025	ybaT		511876	snp_nonsynonymous	ATG	AGG	77	putative transporter YbaT
P	2	FALSE	0.0517502	codA/cynR	cynR	357002	snp_intergenic			intergenic (+324/+13)	cytosine/isoguanine deaminase/DNA-binding transcriptional dual regulator CynR
P	2	FALSE	0.057528	ydjY		1833654	snp_synonymous	GCA	GCT	315	4Fe-4S ferredoxin-type domain-containing protein YdjY
P	2	FALSE	0.0693655	codA/cynR	cynR	356999	snp_intergenic			intergenic (+321/+16)	cytosine/isoguanine deaminase/DNA-binding transcriptional dual regulator CynR
P	2	FALSE	0.114289	thiM/rcnR	thiM	2184653	snp_intergenic			intergenic (-128/+95)	hydroxyethylthiazole kinase/DNA-binding transcriptional repressor RcnR
P	2	FALSE	1	lpxL		1115520	snp_nonsynonymous	GCG	GAG	287	lauroyl acyltransferase
P	3	FALSE	0.0581298	folK		157371	snp_nonsynonymous	AAT	ACT	362	2-amino-4-hydroxy-6- hydroxymethyldihydropteridine diphosphokinase
P	3	FALSE	0.0581861	xynR/argF	xynR	288487	snp_intergenic			intergenic (-101/+38)	CP4-6 prophage; DNA-binding transcriptional repressor XynR/CP4-6 prophage; ornithine carbamoyltransferase ArgF
P	3	FALSE	0.0634851	yihR/yihS	yihR	4070464	snp_intergenic			intergenic (-63/+51)	putative aldose 1-epimerase YihR/sulfoquinovose isomerase
P	3	FALSE	0.0869808	yhfG/ppiA	yhfG	3491702	snp_intergenic			intergenic (-82/+23)	DUF2559 domain-containing protein YhfG/peptidyl-prolyl cis-trans isomerase A
P	3	FALSE	0.145144	alx/sstT	sstT	3239612	snp_intergenic			intergenic (+67/-332)	putative membrane-bound redox modulator Alx/serine/threonine:Na(+) symporter
P	3	FALSE	1	rssB		1289634	snp_nonsynonymous	TGT	CGT	169	regulator of RpoS
P	3	FALSE	1	lpxM		1938693	snp_nonsynonymous	GCG	GAG	725	myristoyl-acyl carrier protein-dependent acyltransferase
P	4	FALSE	0.0610151	xynR/argF	xynR	288504	snp_intergenic			intergenic (-118/+21)	CP4-6 prophage; DNA-binding transcriptional repressor XynR/CP4-6 prophage; ornithine carbamoyltransferase ArgF
P	4	FALSE	0.0727229	yedE		2007922	snp_nonsynonymous	ATT	AGT	422	putative selenium transporter YedE
P	4	FALSE	0.07793	yihR/yihS	yihR	4070464	snp_intergenic			intergenic (-63/+51)	putative aldose 1-epimerase YihR/sulfoquinovose isomerase
P	4	FALSE	0.74813	lpxM		1938975	snp_nonsynonymous	ATG	AGG	443	myristoyl-acyl carrier protein-dependent acyltransferase
P	4	FALSE	0.869869	rssB		1290339	snp_nonsense	CAG	TAG	874	regulator of RpoS
P	5	FALSE	0.911429	opgC/opgG		1108517	mobile_element_insertion			intergenic (-352/-34)	protein required for succinyl modification of osmoregulated periplasmic glucans/osmoregulated periplasmic glucans (OPGs) biosynthesis protein G
P	5	FALSE	0.914877	lpxM		1938799	snp_nonsynonymous	TTA	ATA	619	myristoyl-acyl carrier protein-dependent acyltransferase
P	6	FALSE	0.0503693	fepB/entC	fepB	623822	snp_intergenic			intergenic (-88/-287)	ferric enterobactin ABC transporter periplasmic binding protein/isochorismate synthase EntC
P	6	FALSE	0.0729566	alx/sstT	sstT	3239583	snp_intergenic			intergenic (+38/-361)	putative membrane-bound redox modulator Alx/serine/threonine:Na(+) symporter
P	6	FALSE	0.213215	lpxM		1938865	snp_nonsynonymous	CAT	TAT	553	myristoyl-acyl carrier protein-dependent acyltransferase
P	6	FALSE	0.223085	rssB		1290377	small_indel			coding (912/1014 nt)	regulator of RpoS
P	6	FALSE	0.262424	lpxL		1114888	snp_nonsynonymous	TAA	GAA	919	lauroyl acyltransferase
P	6	FALSE	0.375972	opgH		1111909	small_indel			coding (1823/2544 nt)	osmoregulated periplasmic glucans (OPGs) biosynthesis protein H
P	6	FALSE	0.37858	opgH		1111908	small_indel			coding (1822/2544 nt)	osmoregulated periplasmic glucans (OPGs) biosynthesis protein H
P	6	FALSE	0.505646	lpxM		1938526	snp_nonsynonymous	TGG	GGG	892	myristoyl-acyl carrier protein-dependent acyltransferase
S	1	FALSE	0.0540266	yhaC/rnpB	rnpB	3270101	snp_intergenic			intergenic (+499/+115)	uncharacterized protein YhaC/RNase P catalytic RNA component
S	1	FALSE	0.0570388	yfbS		2411248	snp_synonymous	GTC	GTA	105	putative transporter YfbS
S	1	FALSE	0.0828261	fliF		2014418	snp_nonsynonymous	AGC	ATC	1190	flagellar basal-body MS-ring and collar protein
S	1	FALSE	0.125134	flgB		1131228	snp_nonsense	CAA	TAA	211	flagellar basal-body rod protein FlgB
S	1	FALSE	0.133167	yidR		3869222	small_indel			coding (88/1248 nt)	DUF3748 domain-containing galacturonate catabolism protein YidR
S	1	FALSE	0.143871	yfdI		2470427	snp_nonsynonymous	CAA	AAA	1297	CPS-53 (KpLE1) prophage; serotype specific glucosyl transferase
S	3	FALSE	0.072371	pstB/pstA	pstB	3908514	snp_intergenic			intergenic (-148/+35)	phosphate ABC transporter ATP binding subunit/phosphate ABC transporter membrane subunit PstA
S	3	FALSE	0.0735407	ygdG/fucO	fucO	2931856	snp_intergenic			intergenic (+46/+9)	flap endonuclease/L-1,2-propanediol oxidoreductase
S	3	FALSE	0.0899162	chbC		1820983	snp_nonsynonymous	GGT	TGT	232	N,N'-diacetylchitobiose-specific PTS enzyme IIC component
S	4	FALSE	0.0556297	yjdN/yjdM		4325948	snp_intergenic			intergenic (-207/+451)	conserved protein YjdN/conserved protein YjdM
S	4	FALSE	0.0599408	ppc/argE		4153447	snp_intergenic			intergenic (-349/+249)	phosphoenolpyruvate carboxylase/acetylornithine deacetylase
S	4	FALSE	0.0667362	pstB/pstA	pstB	3908507	snp_intergenic			intergenic (-141/+42)	phosphate ABC transporter ATP binding subunit/phosphate ABC transporter membrane subunit PstA
S	4	FALSE	0.0735512	pstB/pstA		3908526	snp_intergenic			intergenic (-160/+23)	phosphate ABC transporter ATP binding subunit/phosphate ABC transporter membrane subunit PstA
S	4	FALSE	0.355135	fliJ		2018253	small_indel			coding (308/444 nt)	flagellar biosynthesis protein FliJ
S	4	FALSE	0.380952	cyaA		3991808	small_indel			coding (656-658/2547 nt)	adenylate cyclase
S	5	FALSE	0.0503159	yhaC/rnpB	rnpB	3270143	snp_intergenic			intergenic (+541/+73)	uncharacterized protein YhaC/RNase P catalytic RNA component
S	5	FALSE	0.0616827	hslO		3530457	small_indel			coding (684/879 nt)	molecular chaperone Hsp33
S	5	FALSE	0.0670872	lgoD		4596733	snp_synonymous	GTG	GTT	744	L-galactonate oxidoreductase
S	5	FALSE	0.0709615	lysQ/nadA	nadA	781719	snp_intergenic			intergenic (+67/-366)	tRNA-Lys/quinolinate synthase
S	5	FALSE	0.113526	gsiA		868556	snp_nonsynonymous	GAT	GTT	1037	glutathione ABC transporter ATP binding subunit GsiA
S	5	FALSE	0.136467	yfdI		2470431	snp_nonsynonymous	AGA	ATA	1301	CPS-53 (KpLE1) prophage; serotype specific glucosyl transferase
S	5	FALSE	0.201898	crp		3486210	snp_nonsynonymous	ATT	TTT	91	DNA-binding transcriptional dual regulator CRP
SG	1	FALSE	0.0568643	yfiF		2718296	snp_nonsynonymous	GAT	GTT	233	putative methyltransferase
SG	1	FALSE	0.0584092	glnS/chiP	chiP	708004	snp_intergenic			intergenic (+247/-330)	glutamine--tRNA ligase/chitobiose outer membrane channel
SG	1	FALSE	1	hslO		3530457	small_indel			coding (684/879 nt)	molecular chaperone Hsp33
SG	2	FALSE	0.111716	tufA		3471101	snp_nonsynonymous	TAC	CAC	229	translation elongation factor Tu 1
SG	2	FALSE	0.17405	tufA		3471034	snp_nonsynonymous	ATG	ACG	296	translation elongation factor Tu 1
SG	2	FALSE	0.492157	hslO		3530457	small_indel			coding (684/879 nt)	molecular chaperone Hsp33
SG	3	FALSE	0.0512114	rrfF		3423531	snp_noncoding			noncoding (12/120 nt)	5S ribosomal RNA
SG	3	FALSE	0.0561118	ppiD		463622	snp_synonymous	CTG	TTG	1708	periplasmic folding chaperone
SG	3	FALSE	0.0814471	ppnN/sdaC	sdaC	2927934	snp_intergenic			intergenic (+262/-295)	nucleotide 5'-monophosphate nucleosidase/serine:H(+) symporter SdaC
SG	3	FALSE	0.807465	tufA		3471101	snp_nonsynonymous	TAC	CAC	229	translation elongation factor Tu 1
SG	4	FALSE	0.0514073	yjjV/yjjW	yjjW	4614503	snp_intergenic			intergenic (+243/+177)	putative DNase YjjV/putative glycyl-radical enzyme activating enzyme YjjW
SG	4	FALSE	0.0520024	aroA/ycaL	ycaL	960249	snp_intergenic			intergenic (+154/-15)	3-phosphoshikimate 1-carboxyvinyltransferase/periplasmic protease YcaL
SG	4	FALSE	0.0542364	yfiF		2718314	snp_nonsynonymous	GTT	GGT	215	putative methyltransferase
SG	4	FALSE	0.0578938	codA/cynR	cynR	357778	snp_intergenic			intergenic (+324/+13)	cytosine/isoguanine deaminase/DNA-binding transcriptional dual regulator CynR
SG	4	FALSE	0.0698733	gspF		3460074	snp_synonymous	GGT	GGA	258	Type II secretion system protein GspF
SG	4	FALSE	0.0720186	yfgM		2639267	snp_nonsynonymous	AAC	ACC	17	ancillary SecYEG translocon subunit
SG	4	FALSE	0.0819535	tufB		4176671	snp_nonsynonymous	GTT	GGT	728	translation elongation factor Tu 2
SG	4	FALSE	0.118232	yfdI		2470431	snp_nonsynonymous	AGA	ATA	1301	CPS-53 (KpLE1) prophage; serotype specific glucosyl transferase
SG	4	FALSE	0.122365	ynfF		1662367	snp_nonsynonymous	ATG	ATT	1812	putative selenate reductase YnfF
SG	4	FALSE	0.327094	hslO		3530457	small_indel			coding (684/879 nt)	molecular chaperone Hsp33
SG	4	FALSE	0.333333	tufB		4176233	mobile_element_insertion			coding (290-297/1185 nt)	translation elongation factor Tu 2

## Sheet: Shared mutations
Condition	Lineage	Control lineage?	Mutation frequency	Gene name(s)	Gene promoter	Genome position	Mutation category	codon_ref_seq	codon_new_seq	Gene position	Gene product
P	1	FALSE	0.0510087	ydbA		1465719	snp_pseudogene			pseudogene (1104/2518 nt)	putative outer membrane protein, N-terminal fragment
P	1	FALSE	0.0510368	rsxC		1708068	snp_synonymous	GCC	GCG	1926	SoxR [2Fe-2S] reducing system protein RsxC
P	1	FALSE	0.0525842	hrpB/mrcB	mrcB	164594	snp_intergenic			intergenic (+60/-136)	putative ATP-dependent RNA helicase HrpB/peptidoglycan glycosyltransferase/peptidoglycan DD-transpeptidase MrcB
P	1	FALSE	0.0535793	lpxC/secM	secM	107629	snp_intergenic			intergenic (+155/-76)	UDP-3-O-acyl-N-acetylglucosamine deacetylase/SecA translation regulator
P	1	FALSE	0.055335	rsxC		1708038	snp_synonymous	GCA	GCT	1896	SoxR [2Fe-2S] reducing system protein RsxC
P	1	FALSE	0.0567255	lldD/trmL	trmL	3781131	snp_intergenic			intergenic (+114/-84)	L-lactate dehydrogenase/tRNA (cytidine/uridine-2'-O)-ribose methyltransferase
P	1	FALSE	0.0570583	ychS		1286017	snp_nonsynonymous	AAG	GAG	85	putative uncharacterized protein YchS
P	1	FALSE	0.0631046	ygfF/gcvP		3046068	snp_intergenic			intergenic (-167/+100)	putative NAD(P)-binding oxidoreductase with NAD(P)-binding Rossmann-fold domain/glycine decarboxylase
P	1	FALSE	0.065341	frlR/yhfS	yhfS	3504880	snp_intergenic			intergenic (+97/+55)	putative DNA-binding transcriptional regulator FrlR/putative aminotransferase YhfS
P	1	FALSE	0.0684328	lldD/trmL	trmL	3781078	snp_intergenic			intergenic (+61/-137)	L-lactate dehydrogenase/tRNA (cytidine/uridine-2'-O)-ribose methyltransferase
P	1	FALSE	0.072804	ychS/rttR	rttR	1286265	snp_intergenic			intergenic (+57/+25)	putative uncharacterized protein YchS/small RNA RttR
P	1	FALSE	0.0770512	xylB		3728125	snp_nonsynonymous	TAC	TCC	1247	xylulokinase
P	1	FALSE	0.0850077	zntA/tusA	tusA	3608703	snp_intergenic			intergenic (+54/+48)	Zn(2(+))/Cd(2(+))/Pb(2(+)) exporting P-type ATPase/sulfur transfer protein TusA
P	1	FALSE	0.109006	rsxC		1708029	snp_synonymous	CGT	CGA	1887	SoxR [2Fe-2S] reducing system protein RsxC
P	1	FALSE	0.117031	lldD/trmL	trmL	3781100	snp_intergenic			intergenic (+83/-115)	L-lactate dehydrogenase/tRNA (cytidine/uridine-2'-O)-ribose methyltransferase
P	1	FALSE	0.125132	lldD/trmL	trmL	3781106	snp_intergenic			intergenic (+89/-109)	L-lactate dehydrogenase/tRNA (cytidine/uridine-2'-O)-ribose methyltransferase
P	1	FALSE	0.130085	hrpB/mrcB	mrcB	164581	snp_intergenic			intergenic (+47/-149)	putative ATP-dependent RNA helicase HrpB/peptidoglycan glycosyltransferase/peptidoglycan DD-transpeptidase MrcB
P	1	FALSE	0.142193	lldD/trmL	trmL	3781158	snp_intergenic			intergenic (+141/-57)	L-lactate dehydrogenase/tRNA (cytidine/uridine-2'-O)-ribose methyltransferase
P	1	FALSE	0.213157	hrpB/mrcB	mrcB	164613	snp_intergenic			intergenic (+79/-117)	putative ATP-dependent RNA helicase HrpB/peptidoglycan glycosyltransferase/peptidoglycan DD-transpeptidase MrcB
P	2	FALSE	0.0501561	rsxC		1707933	snp_synonymous	CGT	CGA	1791	SoxR [2Fe-2S] reducing system protein RsxC
P	2	FALSE	0.0517406	ydbA		1465656	snp_pseudogene			pseudogene (1041/2518 nt)	putative outer membrane protein, N-terminal fragment
P	2	FALSE	0.0525088	hrpB/mrcB	mrcB	164653	snp_intergenic			intergenic (+119/-77)	putative ATP-dependent RNA helicase HrpB/peptidoglycan glycosyltransferase/peptidoglycan DD-transpeptidase MrcB
P	2	FALSE	0.0542169	metW/metV	metV	2947584	snp_intergenic			intergenic (+11/-23)	tRNA-Met/tRNA-Met
P	2	FALSE	0.0553269	ydbA		1465659	snp_pseudogene			pseudogene (1044/2518 nt)	putative outer membrane protein, N-terminal fragment
P	2	FALSE	0.0554757	lysO/aqpZ		914439	snp_intergenic			intergenic (-358/+137)	L-lysine exporter/water channel AqpZ
P	2	FALSE	0.0560579	lldD/trmL	trmL	3781052	snp_intergenic			intergenic (+35/-163)	L-lactate dehydrogenase/tRNA (cytidine/uridine-2'-O)-ribose methyltransferase
P	2	FALSE	0.0562711	rlmF		842426	snp_nonsynonymous	GCC	TCC	871	23S rRNA m(6)A1618 methyltransferase
P	2	FALSE	0.061028	lldD/trmL	trmL	3781072	snp_intergenic			intergenic (+55/-143)	L-lactate dehydrogenase/tRNA (cytidine/uridine-2'-O)-ribose methyltransferase
P	2	FALSE	0.0615582	rsxC		1708029	snp_synonymous	CGT	CGA	1887	SoxR [2Fe-2S] reducing system protein RsxC
P	2	FALSE	0.06252	frmR/yaiO	frmR	379215	snp_intergenic			intergenic (-110/+78)	DNA-binding transcriptional repressor FrmR/outer membrane protein YaiO
P	2	FALSE	0.0648098	ychS/rttR	rttR	1286261	snp_intergenic			intergenic (+53/+29)	putative uncharacterized protein YchS/small RNA RttR
P	2	FALSE	0.0651913	lldD/trmL	trmL	3781131	snp_intergenic			intergenic (+114/-84)	L-lactate dehydrogenase/tRNA (cytidine/uridine-2'-O)-ribose methyltransferase
P	2	FALSE	0.0652695	xylB		3728139	snp_synonymous	GGT	GGA	1233	xylulokinase
P	2	FALSE	0.0652728	rsxC		1708038	snp_synonymous	GCA	GCT	1896	SoxR [2Fe-2S] reducing system protein RsxC
P	2	FALSE	0.0680761	eco/mqo	mqo	2303873	snp_intergenic			intergenic (+256/+459)	serine protease inhibitor ecotin/malate:quinone oxidoreductase
P	2	FALSE	0.069664	lldD/trmL	trmL	3781106	snp_intergenic			intergenic (+89/-109)	L-lactate dehydrogenase/tRNA (cytidine/uridine-2'-O)-ribose methyltransferase
P	2	FALSE	0.0728874	xylB		3728125	snp_nonsynonymous	TAC	TCC	1247	xylulokinase
P	2	FALSE	0.0733819	ychS		1286189	snp_nonsynonymous	GAC	GTC	257	putative uncharacterized protein YchS
P	2	FALSE	0.0739532	metW/metV	metV	2947587	snp_intergenic			intergenic (+14/-20)	tRNA-Met/tRNA-Met
P	2	FALSE	0.0769243	eco/mqo	mqo	2303912	snp_intergenic			intergenic (+295/+420)	serine protease inhibitor ecotin/malate:quinone oxidoreductase
P	2	FALSE	0.0772347	xylB		3728109	snp_nonsynonymous	GAT	GAG	1263	xylulokinase
P	2	FALSE	0.0806746	xylB		3728144	snp_nonsynonymous	AGC	CGC	1228	xylulokinase
P	2	FALSE	0.0885162	lldD/trmL	trmL	3781100	snp_intergenic			intergenic (+83/-115)	L-lactate dehydrogenase/tRNA (cytidine/uridine-2'-O)-ribose methyltransferase
P	2	FALSE	0.0914879	xylB		3728120	snp_nonsynonymous	ACG	CCG	1252	xylulokinase
P	2	FALSE	0.118766	lldD/trmL	trmL	3781067	snp_intergenic			intergenic (+50/-148)	L-lactate dehydrogenase/tRNA (cytidine/uridine-2'-O)-ribose methyltransferase
P	2	FALSE	0.165817	frmR/yaiO	frmR	379229	snp_intergenic			intergenic (-124/+64)	DNA-binding transcriptional repressor FrmR/outer membrane protein YaiO
P	2	FALSE	0.17127	lldD/trmL	trmL	3781158	snp_intergenic			intergenic (+141/-57)	L-lactate dehydrogenase/tRNA (cytidine/uridine-2'-O)-ribose methyltransferase
P	2	FALSE	0.189506	lldD/trmL	trmL	3781044	snp_intergenic			intergenic (+27/-171)	L-lactate dehydrogenase/tRNA (cytidine/uridine-2'-O)-ribose methyltransferase
P	2	FALSE	0.197846	hrpB/mrcB	mrcB	164581	snp_intergenic			intergenic (+47/-149)	putative ATP-dependent RNA helicase HrpB/peptidoglycan glycosyltransferase/peptidoglycan DD-transpeptidase MrcB
P	3	FALSE	0.0508189	hrpB/mrcB	mrcB	164644	snp_intergenic			intergenic (+110/-86)	putative ATP-dependent RNA helicase HrpB/peptidoglycan glycosyltransferase/peptidoglycan DD-transpeptidase MrcB
P	3	FALSE	0.0511703	lysY/lysZ	lysZ	780478	snp_intergenic			intergenic (+32/-115)	tRNA-Lys/tRNA-Lys
P	3	FALSE	0.052537	ydbA		1465425	snp_pseudogene			pseudogene (810/2518 nt)	putative outer membrane protein, N-terminal fragment
P	3	FALSE	0.0566063	metZ/metW	metW	2947470	snp_intergenic			intergenic (+7/-27)	tRNA-Met/tRNA-Met
P	3	FALSE	0.0566316	eco/mqo	mqo	2303904	snp_intergenic			intergenic (+287/+428)	serine protease inhibitor ecotin/malate:quinone oxidoreductase
P	3	FALSE	0.0575948	rsxC		1708140	snp_nonsynonymous	AAA	AAT	1998	SoxR [2Fe-2S] reducing system protein RsxC
P	3	FALSE	0.0582371	ydbA		1465662	snp_pseudogene			pseudogene (1047/2518 nt)	putative outer membrane protein, N-terminal fragment
P	3	FALSE	0.0583	ychS		1286017	snp_nonsynonymous	AAG	GAG	85	putative uncharacterized protein YchS
P	3	FALSE	0.0591798	ychS/rttR	rttR	1286261	snp_intergenic			intergenic (+53/+29)	putative uncharacterized protein YchS/small RNA RttR
P	3	FALSE	0.0592551	eco/mqo	mqo	2303873	snp_intergenic			intergenic (+256/+459)	serine protease inhibitor ecotin/malate:quinone oxidoreductase
P	3	FALSE	0.0612626	xylB		3728125	snp_nonsynonymous	TAC	TCC	1247	xylulokinase
P	3	FALSE	0.0633774	xylB		3728109	snp_nonsynonymous	GAT	GAG	1263	xylulokinase
P	3	FALSE	0.0646195	rsxC		1708038	snp_synonymous	GCA	GCT	1896	SoxR [2Fe-2S] reducing system protein RsxC
P	3	FALSE	0.0692935	frlR/yhfS	yhfS	3504880	snp_intergenic			intergenic (+97/+55)	putative DNA-binding transcriptional regulator FrlR/putative aminotransferase YhfS
P	3	FALSE	0.0705705	frlR/yhfS	yhfS	3504898	snp_intergenic			intergenic (+115/+37)	putative DNA-binding transcriptional regulator FrlR/putative aminotransferase YhfS
P	3	FALSE	0.0708823	ygfB		3054905	snp_nonsynonymous	CAA	CAC	540	UPF0149 family protein YgfB
P	3	FALSE	0.0712509	yohP/dusC	dusC	2228414	snp_intergenic			intergenic (+125/+248)	putative membrane protein YohP/tRNA-dihydrouridine(16) synthase
P	3	FALSE	0.0739956	lldD/trmL	trmL	3781100	snp_intergenic			intergenic (+83/-115)	L-lactate dehydrogenase/tRNA (cytidine/uridine-2'-O)-ribose methyltransferase
P	3	FALSE	0.0741496	rsxC		1707933	snp_synonymous	CGT	CGA	1791	SoxR [2Fe-2S] reducing system protein RsxC
P	3	FALSE	0.0794067	ydbA		1465656	snp_pseudogene			pseudogene (1041/2518 nt)	putative outer membrane protein, N-terminal fragment
P	3	FALSE	0.0794263	hrpB/mrcB	mrcB	164649	snp_intergenic			intergenic (+115/-81)	putative ATP-dependent RNA helicase HrpB/peptidoglycan glycosyltransferase/peptidoglycan DD-transpeptidase MrcB
P	3	FALSE	0.0858879	yjfM		4412781	snp_synonymous	GTT	GTG	393	DUF1190 domain-containing protein YjfM
P	3	FALSE	0.0875807	frmR/yaiO	frmR	379228	snp_intergenic			intergenic (-123/+65)	DNA-binding transcriptional repressor FrmR/outer membrane protein YaiO
P	3	FALSE	0.092279	lldD/trmL	trmL	3781106	snp_intergenic			intergenic (+89/-109)	L-lactate dehydrogenase/tRNA (cytidine/uridine-2'-O)-ribose methyltransferase
P	3	FALSE	0.0979257	eco/mqo	mqo	2303912	snp_intergenic			intergenic (+295/+420)	serine protease inhibitor ecotin/malate:quinone oxidoreductase
P	3	FALSE	0.116063	rsxC		1708029	snp_synonymous	CGT	CGA	1887	SoxR [2Fe-2S] reducing system protein RsxC
P	3	FALSE	0.131152	lldD/trmL	trmL	3781158	snp_intergenic			intergenic (+141/-57)	L-lactate dehydrogenase/tRNA (cytidine/uridine-2'-O)-ribose methyltransferase
P	3	FALSE	0.170247	hrpB/mrcB	mrcB	164581	snp_intergenic			intergenic (+47/-149)	putative ATP-dependent RNA helicase HrpB/peptidoglycan glycosyltransferase/peptidoglycan DD-transpeptidase MrcB
P	4	FALSE	0.0537009	ychS		1286055	snp_synonymous	GCT	GCA	123	putative uncharacterized protein YchS
P	4	FALSE	0.0546937	eco/mqo	mqo	2303747	snp_intergenic			intergenic (+130/+585)	serine protease inhibitor ecotin/malate:quinone oxidoreductase
P	4	FALSE	0.0594282	xylB		3728109	snp_nonsynonymous	GAT	GAG	1263	xylulokinase
P	4	FALSE	0.0597434	lldD/trmL	trmL	3781052	snp_intergenic			intergenic (+35/-163)	L-lactate dehydrogenase/tRNA (cytidine/uridine-2'-O)-ribose methyltransferase
P	4	FALSE	0.0607805	eco/mqo	mqo	2303912	snp_intergenic			intergenic (+295/+420)	serine protease inhibitor ecotin/malate:quinone oxidoreductase
P	4	FALSE	0.0620985	lysY/lysZ	lysZ	780478	snp_intergenic			intergenic (+32/-115)	tRNA-Lys/tRNA-Lys
P	4	FALSE	0.0678239	ilvC/ppiC	ppiC	3959457	snp_intergenic			intergenic (+12/+75)	ketol-acid reductoisomerase (NADP(+))/peptidyl-prolyl cis-trans isomerase C
P	4	FALSE	0.0714955	ydbA		1465656	snp_pseudogene			pseudogene (1041/2518 nt)	putative outer membrane protein, N-terminal fragment
P	4	FALSE	0.0797911	lldD/trmL	trmL	3781072	snp_intergenic			intergenic (+55/-143)	L-lactate dehydrogenase/tRNA (cytidine/uridine-2'-O)-ribose methyltransferase
P	4	FALSE	0.0805531	lldD/trmL	trmL	3781078	snp_intergenic			intergenic (+61/-137)	L-lactate dehydrogenase/tRNA (cytidine/uridine-2'-O)-ribose methyltransferase
P	4	FALSE	0.085371	rsxC		1708029	snp_synonymous	CGT	CGA	1887	SoxR [2Fe-2S] reducing system protein RsxC
P	4	FALSE	0.0854836	lldD/trmL	trmL	3781100	snp_intergenic			intergenic (+83/-115)	L-lactate dehydrogenase/tRNA (cytidine/uridine-2'-O)-ribose methyltransferase
P	4	FALSE	0.0856929	ilvC/ppiC	ppiC	3959501	snp_intergenic			intergenic (+56/+31)	ketol-acid reductoisomerase (NADP(+))/peptidyl-prolyl cis-trans isomerase C
P	4	FALSE	0.0861416	lldD/trmL	trmL	3781022	snp_intergenic			intergenic (+5/-193)	L-lactate dehydrogenase/tRNA (cytidine/uridine-2'-O)-ribose methyltransferase
P	4	FALSE	0.087604	hrpB/mrcB	mrcB	164594	snp_intergenic			intergenic (+60/-136)	putative ATP-dependent RNA helicase HrpB/peptidoglycan glycosyltransferase/peptidoglycan DD-transpeptidase MrcB
P	4	FALSE	0.0975604	lldD/trmL	trmL	3781106	snp_intergenic			intergenic (+89/-109)	L-lactate dehydrogenase/tRNA (cytidine/uridine-2'-O)-ribose methyltransferase
P	4	FALSE	0.110044	yjfM		4412781	snp_synonymous	GTT	GTG	393	DUF1190 domain-containing protein YjfM
P	4	FALSE	0.121986	lldD/trmL	trmL	3781088	snp_intergenic			intergenic (+71/-127)	L-lactate dehydrogenase/tRNA (cytidine/uridine-2'-O)-ribose methyltransferase
P	4	FALSE	0.129565	lldD/trmL	trmL	3781067	snp_intergenic			intergenic (+50/-148)	L-lactate dehydrogenase/tRNA (cytidine/uridine-2'-O)-ribose methyltransferase
P	4	FALSE	0.129678	hrpB/mrcB	mrcB	164581	snp_intergenic			intergenic (+47/-149)	putative ATP-dependent RNA helicase HrpB/peptidoglycan glycosyltransferase/peptidoglycan DD-transpeptidase MrcB
P	4	FALSE	0.138532	lldD/trmL	trmL	3781092	snp_intergenic			intergenic (+75/-123)	L-lactate dehydrogenase/tRNA (cytidine/uridine-2'-O)-ribose methyltransferase
P	4	FALSE	0.183138	lldD/trmL	trmL	3781158	snp_intergenic			intergenic (+141/-57)	L-lactate dehydrogenase/tRNA (cytidine/uridine-2'-O)-ribose methyltransferase
P	4	FALSE	0.198606	lldD/trmL	trmL	3781050	snp_intergenic			intergenic (+33/-165)	L-lactate dehydrogenase/tRNA (cytidine/uridine-2'-O)-ribose methyltransferase
P	5	FALSE	0.0524206	hrpB/mrcB	mrcB	164594	snp_intergenic			intergenic (+60/-136)	putative ATP-dependent RNA helicase HrpB/peptidoglycan glycosyltransferase/peptidoglycan DD-transpeptidase MrcB
P	5	FALSE	0.0537696	malZ		422763	snp_nonsynonymous	CTG	CGG	1022	maltodextrin glucosidase
P	5	FALSE	0.0539999	xylB		3728109	snp_nonsynonymous	GAT	GAG	1263	xylulokinase
P	5	FALSE	0.062984	ychS/rttR	rttR	1286261	snp_intergenic			intergenic (+53/+29)	putative uncharacterized protein YchS/small RNA RttR
P	5	FALSE	0.0661154	xylB		3728120	snp_nonsynonymous	ACG	CCG	1252	xylulokinase
P	5	FALSE	0.070519	rsxC		1708029	snp_synonymous	CGT	CGA	1887	SoxR [2Fe-2S] reducing system protein RsxC
P	5	FALSE	0.0730457	frmR/yaiO	frmR	379235	snp_intergenic			intergenic (-130/+58)	DNA-binding transcriptional repressor FrmR/outer membrane protein YaiO
P	5	FALSE	0.0752249	lldD/trmL	trmL	3781144	snp_intergenic			intergenic (+127/-71)	L-lactate dehydrogenase/tRNA (cytidine/uridine-2'-O)-ribose methyltransferase
P	5	FALSE	0.0812907	frlR/yhfS	yhfS	3504880	snp_intergenic			intergenic (+97/+55)	putative DNA-binding transcriptional regulator FrlR/putative aminotransferase YhfS
P	5	FALSE	0.0875678	xylB		3728144	snp_nonsynonymous	AGC	CGC	1228	xylulokinase
P	5	FALSE	0.0886211	frmR/yaiO	frmR	379228	snp_intergenic			intergenic (-123/+65)	DNA-binding transcriptional repressor FrmR/outer membrane protein YaiO
P	5	FALSE	0.0926485	lldD/trmL	trmL	3781088	snp_intergenic			intergenic (+71/-127)	L-lactate dehydrogenase/tRNA (cytidine/uridine-2'-O)-ribose methyltransferase
P	5	FALSE	0.0986342	xylB		3728125	snp_nonsynonymous	TAC	TCC	1247	xylulokinase
P	5	FALSE	0.116929	lldD/trmL	trmL	3781100	snp_intergenic			intergenic (+83/-115)	L-lactate dehydrogenase/tRNA (cytidine/uridine-2'-O)-ribose methyltransferase
P	5	FALSE	0.135699	lldD/trmL	trmL	3781106	snp_intergenic			intergenic (+89/-109)	L-lactate dehydrogenase/tRNA (cytidine/uridine-2'-O)-ribose methyltransferase
P	5	FALSE	0.1603	hrpB/mrcB	mrcB	164581	snp_intergenic			intergenic (+47/-149)	putative ATP-dependent RNA helicase HrpB/peptidoglycan glycosyltransferase/peptidoglycan DD-transpeptidase MrcB
P	6	FALSE	0.051753	malZ		422763	snp_nonsynonymous	CTG	CGG	1022	maltodextrin glucosidase
P	6	FALSE	0.0571814	rsxC		1708029	snp_synonymous	CGT	CGA	1887	SoxR [2Fe-2S] reducing system protein RsxC
P	6	FALSE	0.0587687	rsxC		1707933	snp_synonymous	CGT	CGA	1791	SoxR [2Fe-2S] reducing system protein RsxC
P	6	FALSE	0.0596209	xylB		3728125	snp_nonsynonymous	TAC	TCC	1247	xylulokinase
P	6	FALSE	0.059866	ygfB		3054905	snp_nonsynonymous	CAA	CAC	540	UPF0149 family protein YgfB
P	6	FALSE	0.0610662	lldD/trmL	trmL	3781072	snp_intergenic			intergenic (+55/-143)	L-lactate dehydrogenase/tRNA (cytidine/uridine-2'-O)-ribose methyltransferase
P	6	FALSE	0.061564	xylB		3728120	snp_nonsynonymous	ACG	CCG	1252	xylulokinase
P	6	FALSE	0.0640407	lldD/trmL	trmL	3781022	snp_intergenic			intergenic (+5/-193)	L-lactate dehydrogenase/tRNA (cytidine/uridine-2'-O)-ribose methyltransferase
P	6	FALSE	0.0640979	ilvC/ppiC	ppiC	3959509	snp_intergenic			intergenic (+64/+23)	ketol-acid reductoisomerase (NADP(+))/peptidyl-prolyl cis-trans isomerase C
P	6	FALSE	0.0656567	rsxC		1708038	snp_synonymous	GCA	GCT	1896	SoxR [2Fe-2S] reducing system protein RsxC
P	6	FALSE	0.0663533	ydbA		1465425	snp_pseudogene			pseudogene (810/2518 nt)	putative outer membrane protein, N-terminal fragment
P	6	FALSE	0.066422	eco/mqo	mqo	2303912	snp_intergenic			intergenic (+295/+420)	serine protease inhibitor ecotin/malate:quinone oxidoreductase
P	6	FALSE	0.0665636	hrpB/mrcB	mrcB	164594	snp_intergenic			intergenic (+60/-136)	putative ATP-dependent RNA helicase HrpB/peptidoglycan glycosyltransferase/peptidoglycan DD-transpeptidase MrcB
P	6	FALSE	0.0677071	acpP/fabF	fabF	1151113	snp_intergenic			intergenic (+38/-50)	acyl carrier protein/beta-ketoacyl-[acyl carrier protein] synthase II
P	6	FALSE	0.0701299	ilvC/ppiC	ppiC	3959515	snp_intergenic			intergenic (+70/+17)	ketol-acid reductoisomerase (NADP(+))/peptidyl-prolyl cis-trans isomerase C
P	6	FALSE	0.0788918	xylB		3728109	snp_nonsynonymous	GAT	GAG	1263	xylulokinase
P	6	FALSE	0.0909834	frmR/yaiO	frmR	379228	snp_intergenic			intergenic (-123/+65)	DNA-binding transcriptional repressor FrmR/outer membrane protein YaiO
P	6	FALSE	0.104031	lldD/trmL	trmL	3781100	snp_intergenic			intergenic (+83/-115)	L-lactate dehydrogenase/tRNA (cytidine/uridine-2'-O)-ribose methyltransferase
P	6	FALSE	0.114116	lldD/trmL	trmL	3781106	snp_intergenic			intergenic (+89/-109)	L-lactate dehydrogenase/tRNA (cytidine/uridine-2'-O)-ribose methyltransferase
P	6	FALSE	0.115862	lldD/trmL	trmL	3781131	snp_intergenic			intergenic (+114/-84)	L-lactate dehydrogenase/tRNA (cytidine/uridine-2'-O)-ribose methyltransferase
P	6	FALSE	0.130289	lldD/trmL	trmL	3781152	snp_intergenic			intergenic (+135/-63)	L-lactate dehydrogenase/tRNA (cytidine/uridine-2'-O)-ribose methyltransferase
P	6	FALSE	0.166796	hrpB/mrcB	mrcB	164581	snp_intergenic			intergenic (+47/-149)	putative ATP-dependent RNA helicase HrpB/peptidoglycan glycosyltransferase/peptidoglycan DD-transpeptidase MrcB
P	6	FALSE	0.203516	lldD/trmL	trmL	3781158	snp_intergenic			intergenic (+141/-57)	L-lactate dehydrogenase/tRNA (cytidine/uridine-2'-O)-ribose methyltransferase
S	1	FALSE	0.050746	lysY/lysZ	lysZ	781254	snp_intergenic			intergenic (+32/-115)	tRNA-Lys/tRNA-Lys
S	1	FALSE	0.0515156	rsxC		1708709	snp_synonymous	CGT	CGA	1791	SoxR [2Fe-2S] reducing system protein RsxC
S	1	FALSE	0.052609	frmR/yaiO	frmR	380013	small_indel			intergenic (-132/+56)	DNA-binding transcriptional repressor FrmR/outer membrane protein YaiO
S	1	FALSE	0.0535903	iscR/trmJ		2662480	snp_intergenic			intergenic (-349/+103)	DNA-binding transcriptional dual regulator IscR/tRNA Cm32/Um32 methyltransferase
S	1	FALSE	0.0540404	lldD/trmL	trmL	3781144	snp_intergenic			intergenic (+127/-71)	L-lactate dehydrogenase/tRNA (cytidine/uridine-2'-O)-ribose methyltransferase
S	1	FALSE	0.0588112	rsxC		1708844	snp_synonymous	GCC	GCG	1926	SoxR [2Fe-2S] reducing system protein RsxC
S	1	FALSE	0.061902	ydbA		1466432	snp_pseudogene			pseudogene (1041/2518 nt)	putative outer membrane protein, N-terminal fragment
S	1	FALSE	0.0665903	xanP		3828980	snp_nonsynonymous	CAA	CAC	36	xanthine:H(+) symporter XanP
S	1	FALSE	0.0680666	rsxC		1708814	snp_synonymous	GCA	GCT	1896	SoxR [2Fe-2S] reducing system protein RsxC
S	1	FALSE	0.0680742	lldD/trmL	trmL	3781100	snp_intergenic			intergenic (+83/-115)	L-lactate dehydrogenase/tRNA (cytidine/uridine-2'-O)-ribose methyltransferase
S	1	FALSE	0.0705228	eco/mqo	mqo	2304798	snp_intergenic			intergenic (+405/+310)	serine protease inhibitor ecotin/malate:quinone oxidoreductase
S	1	FALSE	0.0711203	xylB		3728125	snp_nonsynonymous	TAC	TCC	1247	xylulokinase
S	1	FALSE	0.0725212	frmR/yaiO	frmR	380011	snp_intergenic			intergenic (-130/+58)	DNA-binding transcriptional repressor FrmR/outer membrane protein YaiO
S	1	FALSE	0.0747461	gatY/fbaB	gatY	2177234	snp_intergenic			intergenic (-30/+278)	tagatose-1,6-bisphosphate aldolase 2 subunit GatY/fructose-bisphosphate aldolase class I
S	1	FALSE	0.0756526	ychS/rttR	rttR	1287041	snp_intergenic			intergenic (+57/+25)	putative uncharacterized protein YchS/small RNA RttR
S	1	FALSE	0.076786	ygfF/gcvP	ygfF	3046050	snp_intergenic			intergenic (-149/+118)	putative NAD(P)-binding oxidoreductase with NAD(P)-binding Rossmann-fold domain/glycine decarboxylase
S	1	FALSE	0.0798531	lysO/aqpZ		915220	snp_intergenic			intergenic (-363/+132)	L-lysine exporter/water channel AqpZ
S	1	FALSE	0.0810318	lldD/trmL	trmL	3781022	snp_intergenic			intergenic (+5/-193)	L-lactate dehydrogenase/tRNA (cytidine/uridine-2'-O)-ribose methyltransferase
S	1	FALSE	0.0834064	gatY/fbaB	gatY	2177245	snp_intergenic			intergenic (-41/+267)	tagatose-1,6-bisphosphate aldolase 2 subunit GatY/fructose-bisphosphate aldolase class I
S	1	FALSE	0.102789	ychS/rttR	rttR	1287037	snp_intergenic			intergenic (+53/+29)	putative uncharacterized protein YchS/small RNA RttR
S	1	FALSE	0.107008	frmR/yaiO	frmR	380004	snp_intergenic			intergenic (-123/+65)	DNA-binding transcriptional repressor FrmR/outer membrane protein YaiO
S	1	FALSE	0.124241	ilvC/ppiC	ppiC	3959501	snp_intergenic			intergenic (+56/+31)	ketol-acid reductoisomerase (NADP(+))/peptidyl-prolyl cis-trans isomerase C
S	1	FALSE	0.13886	lldD/trmL	trmL	3781075	snp_intergenic			intergenic (+58/-140)	L-lactate dehydrogenase/tRNA (cytidine/uridine-2'-O)-ribose methyltransferase
S	1	FALSE	0.151575	lldD/trmL	trmL	3781088	snp_intergenic			intergenic (+71/-127)	L-lactate dehydrogenase/tRNA (cytidine/uridine-2'-O)-ribose methyltransferase
S	1	FALSE	0.170734	gatY/fbaB	gatY	2177255	snp_intergenic			intergenic (-51/+257)	tagatose-1,6-bisphosphate aldolase 2 subunit GatY/fructose-bisphosphate aldolase class I
S	1	FALSE	0.199663	hrpB/mrcB	mrcB	164581	snp_intergenic			intergenic (+47/-149)	putative ATP-dependent RNA helicase HrpB/peptidoglycan glycosyltransferase/peptidoglycan DD-transpeptidase MrcB
S	1	FALSE	0.315444	lldD/trmL	trmL	3781044	snp_intergenic			intergenic (+27/-171)	L-lactate dehydrogenase/tRNA (cytidine/uridine-2'-O)-ribose methyltransferase
S	3	FALSE	0.0538917	lldD/trmL	trmL	3781150	snp_intergenic			intergenic (+133/-65)	L-lactate dehydrogenase/tRNA (cytidine/uridine-2'-O)-ribose methyltransferase
S	3	FALSE	0.0550871	iscR/trmJ		2662533	snp_intergenic			intergenic (-402/+50)	DNA-binding transcriptional dual regulator IscR/tRNA Cm32/Um32 methyltransferase
S	3	FALSE	0.0583324	lysO/aqpZ		915220	snp_intergenic			intergenic (-363/+132)	L-lysine exporter/water channel AqpZ
S	3	FALSE	0.0642858	ydbA		1466336	snp_pseudogene			pseudogene (945/2518 nt)	putative outer membrane protein, N-terminal fragment
S	3	FALSE	0.0653028	rsxC		1708814	snp_synonymous	GCA	GCT	1896	SoxR [2Fe-2S] reducing system protein RsxC
S	3	FALSE	0.0669131	iscR/trmJ		2662524	snp_intergenic			intergenic (-393/+59)	DNA-binding transcriptional dual regulator IscR/tRNA Cm32/Um32 methyltransferase
S	3	FALSE	0.0683031	lldD/trmL	trmL	3781144	snp_intergenic			intergenic (+127/-71)	L-lactate dehydrogenase/tRNA (cytidine/uridine-2'-O)-ribose methyltransferase
S	3	FALSE	0.0695777	ydbA		1466432	snp_pseudogene			pseudogene (1041/2518 nt)	putative outer membrane protein, N-terminal fragment
S	3	FALSE	0.0710964	tolA		777208	snp_nonsynonymous	AAA	AAC	867	Tol-Pal system protein TolA
S	3	FALSE	0.0750656	rsxC		1708709	snp_synonymous	CGT	CGA	1791	SoxR [2Fe-2S] reducing system protein RsxC
S	3	FALSE	0.0757256	acpP/fabF	fabF	1151888	snp_intergenic			intergenic (+37/-51)	acyl carrier protein/beta-ketoacyl-[acyl carrier protein] synthase II
S	3	FALSE	0.0762196	xylB		3728125	snp_nonsynonymous	TAC	TCC	1247	xylulokinase
S	3	FALSE	0.0768533	lldD/trmL	trmL	3781126	snp_intergenic			intergenic (+109/-89)	L-lactate dehydrogenase/tRNA (cytidine/uridine-2'-O)-ribose methyltransferase
S	3	FALSE	0.0782928	tldD/yhdP	tldD	3392157	snp_intergenic			intergenic (-129/+301)	metalloprotease TldD/AsmA2 domain-containing protein
S	3	FALSE	0.0805335	lldD/trmL	trmL	3781100	snp_intergenic			intergenic (+83/-115)	L-lactate dehydrogenase/tRNA (cytidine/uridine-2'-O)-ribose methyltransferase
S	3	FALSE	0.0808253	lldD/trmL	trmL	3781138	snp_intergenic			intergenic (+121/-77)	L-lactate dehydrogenase/tRNA (cytidine/uridine-2'-O)-ribose methyltransferase
S	3	FALSE	0.0834818	eco/mqo	mqo	2304688	snp_intergenic			intergenic (+295/+420)	serine protease inhibitor ecotin/malate:quinone oxidoreductase
S	3	FALSE	0.0837412	ychS		1286965	snp_nonsynonymous	GAC	GTC	257	putative uncharacterized protein YchS
S	3	FALSE	0.0896196	yohP/dusC	dusC	2229183	snp_intergenic			intergenic (+118/+255)	putative membrane protein YohP/tRNA-dihydrouridine(16) synthase
S	3	FALSE	0.0933022	ychS/rttR	rttR	1287041	snp_intergenic			intergenic (+57/+25)	putative uncharacterized protein YchS/small RNA RttR
S	3	FALSE	0.0992007	lldD/trmL	trmL	3781106	snp_intergenic			intergenic (+89/-109)	L-lactate dehydrogenase/tRNA (cytidine/uridine-2'-O)-ribose methyltransferase
S	3	FALSE	0.101595	rsxC		1708805	snp_synonymous	CGT	CGA	1887	SoxR [2Fe-2S] reducing system protein RsxC
S	3	FALSE	0.106358	frmR/yaiO	frmR	380004	snp_intergenic			intergenic (-123/+65)	DNA-binding transcriptional repressor FrmR/outer membrane protein YaiO
S	3	FALSE	0.110936	lldD/trmL	trmL	3781158	snp_intergenic			intergenic (+141/-57)	L-lactate dehydrogenase/tRNA (cytidine/uridine-2'-O)-ribose methyltransferase
S	3	FALSE	0.114915	gatY/fbaB	gatY	2177255	snp_intergenic			intergenic (-51/+257)	tagatose-1,6-bisphosphate aldolase 2 subunit GatY/fructose-bisphosphate aldolase class I
S	3	FALSE	0.1951	frmR/yaiO	frmR	380005	snp_intergenic			intergenic (-124/+64)	DNA-binding transcriptional repressor FrmR/outer membrane protein YaiO
S	4	FALSE	0.0536613	ydbA		1466201	snp_pseudogene			pseudogene (810/2518 nt)	putative outer membrane protein, N-terminal fragment
S	4	FALSE	0.0555954	xylB		3728144	snp_nonsynonymous	AGC	CGC	1228	xylulokinase
S	4	FALSE	0.0576482	lysY/lysZ	lysZ	781238	snp_intergenic			intergenic (+16/-131)	tRNA-Lys/tRNA-Lys
S	4	FALSE	0.0615292	yjfM		4412848	snp_synonymous	GGT	GGG	462	DUF1190 domain-containing protein YjfM
S	4	FALSE	0.0670166	rsxC		1708805	snp_synonymous	CGT	CGA	1887	SoxR [2Fe-2S] reducing system protein RsxC
S	4	FALSE	0.0670347	lldD/trmL	trmL	3781022	snp_intergenic			intergenic (+5/-193)	L-lactate dehydrogenase/tRNA (cytidine/uridine-2'-O)-ribose methyltransferase
S	4	FALSE	0.0683112	ydbA		1466210	snp_pseudogene			pseudogene (819/2518 nt)	putative outer membrane protein, N-terminal fragment
S	4	FALSE	0.0695238	ychS		1286965	snp_nonsynonymous	GAC	GTC	257	putative uncharacterized protein YchS
S	4	FALSE	0.0695672	lldD/trmL	trmL	3781158	snp_intergenic			intergenic (+141/-57)	L-lactate dehydrogenase/tRNA (cytidine/uridine-2'-O)-ribose methyltransferase
S	4	FALSE	0.087883	rsxC		1708814	snp_synonymous	GCA	GCT	1896	SoxR [2Fe-2S] reducing system protein RsxC
S	4	FALSE	0.0906687	xanP		3828980	snp_nonsynonymous	CAA	CAC	36	xanthine:H(+) symporter XanP
S	4	FALSE	0.0939398	gatY/fbaB	gatY	2177245	snp_intergenic			intergenic (-41/+267)	tagatose-1,6-bisphosphate aldolase 2 subunit GatY/fructose-bisphosphate aldolase class I
S	4	FALSE	0.11055	ygfF/gcvP	ygfF	3046050	snp_intergenic			intergenic (-149/+118)	putative NAD(P)-binding oxidoreductase with NAD(P)-binding Rossmann-fold domain/glycine decarboxylase
S	4	FALSE	0.122106	xylB		3728125	snp_nonsynonymous	TAC	TCC	1247	xylulokinase
S	4	FALSE	0.1414	gatY/fbaB	gatY	2177255	snp_intergenic			intergenic (-51/+257)	tagatose-1,6-bisphosphate aldolase 2 subunit GatY/fructose-bisphosphate aldolase class I
S	4	FALSE	0.180892	hrpB/mrcB	mrcB	164581	snp_intergenic			intergenic (+47/-149)	putative ATP-dependent RNA helicase HrpB/peptidoglycan glycosyltransferase/peptidoglycan DD-transpeptidase MrcB
S	4	FALSE	0.22047	lldD/trmL	trmL	3781050	snp_intergenic			intergenic (+33/-165)	L-lactate dehydrogenase/tRNA (cytidine/uridine-2'-O)-ribose methyltransferase
S	4	FALSE	0.222364	hrpB/mrcB	mrcB	164613	snp_intergenic			intergenic (+79/-117)	putative ATP-dependent RNA helicase HrpB/peptidoglycan glycosyltransferase/peptidoglycan DD-transpeptidase MrcB
S	5	FALSE	0.0510364	xylB		3728137	snp_nonsynonymous	CAG	CCG	1235	xylulokinase
S	5	FALSE	0.0511723	xylB		3728125	snp_nonsynonymous	TAC	TCC	1247	xylulokinase
S	5	FALSE	0.0615077	ychS/rttR	rttR	1287041	snp_intergenic			intergenic (+57/+25)	putative uncharacterized protein YchS/small RNA RttR
S	5	FALSE	0.0616989	gatY/fbaB	gatY	2177245	snp_intergenic			intergenic (-41/+267)	tagatose-1,6-bisphosphate aldolase 2 subunit GatY/fructose-bisphosphate aldolase class I
S	5	FALSE	0.0649114	rarD		4004031	snp_nonsynonymous	ATG	TTG	148	putative transporter RarD
S	5	FALSE	0.0682411	lldD/trmL	trmL	3781106	snp_intergenic			intergenic (+89/-109)	L-lactate dehydrogenase/tRNA (cytidine/uridine-2'-O)-ribose methyltransferase
S	5	FALSE	0.0686107	rsxC		1708805	snp_synonymous	CGT	CGA	1887	SoxR [2Fe-2S] reducing system protein RsxC
S	5	FALSE	0.0742126	rarD		4004035	snp_nonsynonymous	TTC	TTA	144	putative transporter RarD
S	5	FALSE	0.0774341	xanP		3828980	snp_nonsynonymous	CAA	CAC	36	xanthine:H(+) symporter XanP
S	5	FALSE	0.0775719	rsxC		1708814	snp_synonymous	GCA	GCT	1896	SoxR [2Fe-2S] reducing system protein RsxC
S	5	FALSE	0.0801563	ygfF/gcvP	ygfF	3046050	snp_intergenic			intergenic (-149/+118)	putative NAD(P)-binding oxidoreductase with NAD(P)-binding Rossmann-fold domain/glycine decarboxylase
S	5	FALSE	0.0896068	lysO/aqpZ		915220	snp_intergenic			intergenic (-363/+132)	L-lysine exporter/water channel AqpZ
S	5	FALSE	0.100906	frmR/yaiO	frmR	380012	snp_intergenic			intergenic (-131/+57)	DNA-binding transcriptional repressor FrmR/outer membrane protein YaiO
S	5	FALSE	0.135035	gatY/fbaB	gatY	2177255	snp_intergenic			intergenic (-51/+257)	tagatose-1,6-bisphosphate aldolase 2 subunit GatY/fructose-bisphosphate aldolase class I
S	5	FALSE	0.146539	hrpB/mrcB	mrcB	164581	snp_intergenic			intergenic (+47/-149)	putative ATP-dependent RNA helicase HrpB/peptidoglycan glycosyltransferase/peptidoglycan DD-transpeptidase MrcB
SG	1	FALSE	0.0517602	argQ/argZ	argQ	2817916	snp_intergenic			intergenic (-56/+143)	tRNA-Arg/tRNA-Arg
SG	1	FALSE	0.0575128	xylB		3728109	snp_nonsynonymous	GAT	GAG	1263	xylulokinase
SG	1	FALSE	0.0583434	ygfF/gcvP	ygfF	3046050	snp_intergenic			intergenic (-149/+118)	putative NAD(P)-binding oxidoreductase with NAD(P)-binding Rossmann-fold domain/glycine decarboxylase
SG	1	FALSE	0.0621881	lldD/trmL	trmL	3781126	snp_intergenic			intergenic (+109/-89)	L-lactate dehydrogenase/tRNA (cytidine/uridine-2'-O)-ribose methyltransferase
SG	1	FALSE	0.0694132	lldD/trmL	trmL	3781124	snp_intergenic			intergenic (+107/-91)	L-lactate dehydrogenase/tRNA (cytidine/uridine-2'-O)-ribose methyltransferase
SG	1	FALSE	0.072741	rsxC		1708814	snp_synonymous	GCA	GCT	1896	SoxR [2Fe-2S] reducing system protein RsxC
SG	1	FALSE	0.0749788	eco/mqo	mqo	2304798	snp_intergenic			intergenic (+405/+310)	serine protease inhibitor ecotin/malate:quinone oxidoreductase
SG	1	FALSE	0.0782051	lldD/trmL	trmL	3781140	snp_intergenic			intergenic (+123/-75)	L-lactate dehydrogenase/tRNA (cytidine/uridine-2'-O)-ribose methyltransferase
SG	1	FALSE	0.0804758	lysO/aqpZ		915220	snp_intergenic			intergenic (-363/+132)	L-lysine exporter/water channel AqpZ
SG	1	FALSE	0.0816674	ychS		1286965	snp_nonsynonymous	GAC	GTC	257	putative uncharacterized protein YchS
SG	1	FALSE	0.0817461	lldD/trmL	trmL	3781144	snp_intergenic			intergenic (+127/-71)	L-lactate dehydrogenase/tRNA (cytidine/uridine-2'-O)-ribose methyltransferase
SG	1	FALSE	0.0837054	gatY/fbaB	gatY	2177255	snp_intergenic			intergenic (-51/+257)	tagatose-1,6-bisphosphate aldolase 2 subunit GatY/fructose-bisphosphate aldolase class I
SG	1	FALSE	0.0965004	lldD/trmL	trmL	3781106	snp_intergenic			intergenic (+89/-109)	L-lactate dehydrogenase/tRNA (cytidine/uridine-2'-O)-ribose methyltransferase
SG	1	FALSE	0.156866	hrpB/mrcB	mrcB	164581	snp_intergenic			intergenic (+47/-149)	putative ATP-dependent RNA helicase HrpB/peptidoglycan glycosyltransferase/peptidoglycan DD-transpeptidase MrcB
SG	2	FALSE	0.0506124	hrpB/mrcB	mrcB	164594	snp_intergenic			intergenic (+60/-136)	putative ATP-dependent RNA helicase HrpB/peptidoglycan glycosyltransferase/peptidoglycan DD-transpeptidase MrcB
SG	2	FALSE	0.0589385	ychS/rttR	rttR	1287041	snp_intergenic			intergenic (+57/+25)	putative uncharacterized protein YchS/small RNA RttR
SG	2	FALSE	0.0607562	ychS/rttR	rttR	1287037	snp_intergenic			intergenic (+53/+29)	putative uncharacterized protein YchS/small RNA RttR
SG	2	FALSE	0.0625544	tldD/yhdP	tldD	3392157	snp_intergenic			intergenic (-129/+301)	metalloprotease TldD/AsmA2 domain-containing protein
SG	2	FALSE	0.0664787	lysO/aqpZ		915220	snp_intergenic			intergenic (-363/+132)	L-lysine exporter/water channel AqpZ
SG	2	FALSE	0.0701418	xylB		3728125	snp_nonsynonymous	TAC	TCC	1247	xylulokinase
SG	2	FALSE	0.0715685	rsxC		1708709	snp_synonymous	CGT	CGA	1791	SoxR [2Fe-2S] reducing system protein RsxC
SG	2	FALSE	0.0719004	rsxC		1708805	snp_synonymous	CGT	CGA	1887	SoxR [2Fe-2S] reducing system protein RsxC
SG	2	FALSE	0.0786791	yjfM		4412848	snp_synonymous	GGT	GGG	462	DUF1190 domain-containing protein YjfM
SG	2	FALSE	0.0801797	iscR/trmJ		2662480	snp_intergenic			intergenic (-349/+103)	DNA-binding transcriptional dual regulator IscR/tRNA Cm32/Um32 methyltransferase
SG	2	FALSE	0.0942512	rsxC		1708814	snp_synonymous	GCA	GCT	1896	SoxR [2Fe-2S] reducing system protein RsxC
SG	2	FALSE	0.107065	lldD/trmL	trmL	3781078	snp_intergenic			intergenic (+61/-137)	L-lactate dehydrogenase/tRNA (cytidine/uridine-2'-O)-ribose methyltransferase
SG	2	FALSE	0.1304	hrpB/mrcB	mrcB	164581	snp_intergenic			intergenic (+47/-149)	putative ATP-dependent RNA helicase HrpB/peptidoglycan glycosyltransferase/peptidoglycan DD-transpeptidase MrcB
SG	2	FALSE	0.157077	lldD/trmL	trmL	3781158	snp_intergenic			intergenic (+141/-57)	L-lactate dehydrogenase/tRNA (cytidine/uridine-2'-O)-ribose methyltransferase
SG	2	FALSE	0.159189	gatY/fbaB	gatY	2177255	snp_intergenic			intergenic (-51/+257)	tagatose-1,6-bisphosphate aldolase 2 subunit GatY/fructose-bisphosphate aldolase class I
SG	2	FALSE	0.172928	lldD/trmL	trmL	3781067	snp_intergenic			intergenic (+50/-148)	L-lactate dehydrogenase/tRNA (cytidine/uridine-2'-O)-ribose methyltransferase
SG	3	FALSE	0.0501723	eco/mqo	mqo	2304649	snp_intergenic			intergenic (+256/+459)	serine protease inhibitor ecotin/malate:quinone oxidoreductase
SG	3	FALSE	0.0563602	tldD/yhdP		3392328	snp_intergenic			intergenic (-300/+130)	metalloprotease TldD/AsmA2 domain-containing protein
SG	3	FALSE	0.0567765	hrpB/mrcB	mrcB	164594	snp_intergenic			intergenic (+60/-136)	putative ATP-dependent RNA helicase HrpB/peptidoglycan glycosyltransferase/peptidoglycan DD-transpeptidase MrcB
SG	3	FALSE	0.0583572	lldD/trmL	trmL	3781140	snp_intergenic			intergenic (+123/-75)	L-lactate dehydrogenase/tRNA (cytidine/uridine-2'-O)-ribose methyltransferase
SG	3	FALSE	0.0615087	iscR/trmJ		2662524	snp_intergenic			intergenic (-393/+59)	DNA-binding transcriptional dual regulator IscR/tRNA Cm32/Um32 methyltransferase
SG	3	FALSE	0.0711241	frmR/yaiO	frmR	380004	snp_intergenic			intergenic (-123/+65)	DNA-binding transcriptional repressor FrmR/outer membrane protein YaiO
SG	3	FALSE	0.0742183	rsxC		1708814	snp_synonymous	GCA	GCT	1896	SoxR [2Fe-2S] reducing system protein RsxC
SG	3	FALSE	0.0746832	rsxC		1708844	snp_synonymous	GCC	GCG	1926	SoxR [2Fe-2S] reducing system protein RsxC
SG	3	FALSE	0.077774	xylB		3728125	snp_nonsynonymous	TAC	TCC	1247	xylulokinase
SG	3	FALSE	0.0780582	rsxC		1708709	snp_synonymous	CGT	CGA	1791	SoxR [2Fe-2S] reducing system protein RsxC
SG	3	FALSE	0.0815568	ilvC/ppiC	ppiC	3959482	snp_intergenic			intergenic (+37/+50)	ketol-acid reductoisomerase (NADP(+))/peptidyl-prolyl cis-trans isomerase C
SG	3	FALSE	0.088109	ygfF/gcvP	ygfF	3046050	snp_intergenic			intergenic (-149/+118)	putative NAD(P)-binding oxidoreductase with NAD(P)-binding Rossmann-fold domain/glycine decarboxylase
SG	3	FALSE	0.0886183	rsxC		1708805	snp_synonymous	CGT	CGA	1887	SoxR [2Fe-2S] reducing system protein RsxC
SG	3	FALSE	0.0910954	lldD/trmL	trmL	3781022	snp_intergenic			intergenic (+5/-193)	L-lactate dehydrogenase/tRNA (cytidine/uridine-2'-O)-ribose methyltransferase
SG	3	FALSE	0.102836	zntA/tusA	tusA	3608721	snp_intergenic			intergenic (+72/+30)	Zn(2(+))/Cd(2(+))/Pb(2(+)) exporting P-type ATPase/sulfur transfer protein TusA
SG	3	FALSE	0.103758	ygfB		3054888	snp_nonsynonymous	GTA	GAA	557	UPF0149 family protein YgfB
SG	3	FALSE	0.106409	lldD/trmL	trmL	3781158	snp_intergenic			intergenic (+141/-57)	L-lactate dehydrogenase/tRNA (cytidine/uridine-2'-O)-ribose methyltransferase
SG	3	FALSE	0.108234	lldD/trmL	trmL	3781106	snp_intergenic			intergenic (+89/-109)	L-lactate dehydrogenase/tRNA (cytidine/uridine-2'-O)-ribose methyltransferase
SG	3	FALSE	0.117011	gatY/fbaB	gatY	2177255	snp_intergenic			intergenic (-51/+257)	tagatose-1,6-bisphosphate aldolase 2 subunit GatY/fructose-bisphosphate aldolase class I
SG	3	FALSE	0.124686	eco/mqo	mqo	2304688	snp_intergenic			intergenic (+295/+420)	serine protease inhibitor ecotin/malate:quinone oxidoreductase
SG	3	FALSE	0.134401	lpxC/secM	secM	107561	snp_intergenic			intergenic (+87/-144)	UDP-3-O-acyl-N-acetylglucosamine deacetylase/SecA translation regulator
SG	3	FALSE	0.193	hrpB/mrcB	mrcB	164581	snp_intergenic			intergenic (+47/-149)	putative ATP-dependent RNA helicase HrpB/peptidoglycan glycosyltransferase/peptidoglycan DD-transpeptidase MrcB
SG	4	FALSE	0.0518384	zntA/tusA	tusA	3608696	snp_intergenic			intergenic (+47/+55)	Zn(2(+))/Cd(2(+))/Pb(2(+)) exporting P-type ATPase/sulfur transfer protein TusA
SG	4	FALSE	0.0520463	ydbA		1466438	snp_pseudogene			pseudogene (1047/2518 nt)	putative outer membrane protein, N-terminal fragment
SG	4	FALSE	0.0546222	ydbA		1466562	snp_pseudogene			pseudogene (1171/2518 nt)	putative outer membrane protein, N-terminal fragment
SG	4	FALSE	0.0553293	ychS		1286793	snp_nonsynonymous	AAG	GAG	85	putative uncharacterized protein YchS
SG	4	FALSE	0.0612168	frmR/yaiO	frmR	380012	snp_intergenic			intergenic (-131/+57)	DNA-binding transcriptional repressor FrmR/outer membrane protein YaiO
SG	4	FALSE	0.0621929	ychS/rttR	rttR	1287037	snp_intergenic			intergenic (+53/+29)	putative uncharacterized protein YchS/small RNA RttR
SG	4	FALSE	0.0624194	lysO/aqpZ		915220	snp_intergenic			intergenic (-363/+132)	L-lysine exporter/water channel AqpZ
SG	4	FALSE	0.0660214	xanP		3828980	snp_nonsynonymous	CAA	CAC	36	xanthine:H(+) symporter XanP
SG	4	FALSE	0.0671616	rsxC		1708814	snp_synonymous	GCA	GCT	1896	SoxR [2Fe-2S] reducing system protein RsxC
SG	4	FALSE	0.06847	frlR/yhfS	yhfS	3504880	snp_intergenic			intergenic (+97/+55)	putative DNA-binding transcriptional regulator FrlR/putative aminotransferase YhfS
SG	4	FALSE	0.0746059	ygfF/gcvP	ygfF	3046050	snp_intergenic			intergenic (-149/+118)	putative NAD(P)-binding oxidoreductase with NAD(P)-binding Rossmann-fold domain/glycine decarboxylase
SG	4	FALSE	0.0755415	xylB		3728120	snp_nonsynonymous	ACG	CCG	1252	xylulokinase
SG	4	FALSE	0.0777316	rsxC		1708805	snp_synonymous	CGT	CGA	1887	SoxR [2Fe-2S] reducing system protein RsxC
SG	4	FALSE	0.100388	zntA/tusA	tusA	3608721	snp_intergenic			intergenic (+72/+30)	Zn(2(+))/Cd(2(+))/Pb(2(+)) exporting P-type ATPase/sulfur transfer protein TusA
SG	4	FALSE	0.10365	frmR/yaiO	frmR	380004	snp_intergenic			intergenic (-123/+65)	DNA-binding transcriptional repressor FrmR/outer membrane protein YaiO
SG	4	FALSE	0.118434	gatY/fbaB	gatY	2177255	snp_intergenic			intergenic (-51/+257)	tagatose-1,6-bisphosphate aldolase 2 subunit GatY/fructose-bisphosphate aldolase class I
SG	4	FALSE	0.171578	hrpB/mrcB	mrcB	164581	snp_intergenic			intergenic (+47/-149)	putative ATP-dependent RNA helicase HrpB/peptidoglycan glycosyltransferase/peptidoglycan DD-transpeptidase MrcB
SG	4	FALSE	0.199034	zntA/tusA	tusA	3608703	snp_intergenic			intergenic (+54/+48)	Zn(2(+))/Cd(2(+))/Pb(2(+)) exporting P-type ATPase/sulfur transfer protein TusA

## Sheet: BIOCYC GO Terms
gene	subcategory	category	treatment
PlpxM	membrane	cell structure	P
PlpxM	surface antigens (ECA, O antigen of LPS)	cell structure	P
PlpxM	biosynthesis of macromolecules (cellular constituents)	regulation	P
PsstT	membrane	cell structure	P
PsstT	biosynthesis of building blocks	regulation	P
PsstT	Electrochemical potential driven transporters	information transfer	P
PthiM	biosynthesis of building blocks	regulation	P
PyihR	metabolism of other compounds	metabolism	P
crp	genetic unit regulated	extrachromosomal	S
crp	type of regulation	extrachromosomal	S
crp	RNA related	cell processes	S
cyaA	type of regulation	extrachromosomal	S
flgB	biosynthesis of macromolecules (cellular constituents)	regulation	S
flgB	flagella	cell structure	S
flgB	motility, chemotaxis, energytaxis (aerotaxis, redoxtaxis etc)	metabolism	S
fliJ	motility, chemotaxis, energytaxis (aerotaxis, redoxtaxis etc)	metabolism	S
fliJ	flagella	cell structure	S
fliJ	biosynthesis of macromolecules (cellular constituents)	regulation	S
gsiA	Primary Active Transporters	transport	S
hslO	protein related	information transfer	SG
lpxL	membrane	cell structure	P
lpxL	biosynthesis of macromolecules (cellular constituents)	regulation	P
lpxL	surface antigens (ECA, O antigen of LPS)	cell structure	P
lpxM	membrane	cell structure	P
lpxM	surface antigens (ECA, O antigen of LPS)	cell structure	P
lpxM	biosynthesis of macromolecules (cellular constituents)	regulation	P
opgH	membrane	cell structure	P
opgH	adaptations	cell processes	P
rssB	protein related	information transfer	P
rssB	type of regulation	extrachromosomal	P
tufA	protein related	information transfer	SG
tufA	adaptations	cell processes	SG
tufB	protein related	information transfer	SG
tufB	adaptations	cell processes	SG
yfdI	prophage genes and phage related functions	extrachromosomal	S
yidR	Unclassified	extrachromosomal	S
yjfM	Unclassified	extrachromosomal	P
ynfF	metabolism of other compounds	metabolism	SG
